# Supplementary material for: Allele specific expression analysis identifies regulatory variation associated with stress-related genes in the Mexican highland maize landrace Palomero Toluqueño
Source: PeerJ. 2017 Aug 23;5:e3737. doi: 10.7717/peerj.3737 (PMC5572453; doi:10.7717/peerj.3737)
Supplement: Supplemental Information S5 [file peerj-05-3737-s005.xlsx]

## Sheet: legend
Supplementary Data 5. List of 277 ASE and stress-responsive genes.
locus	AGPv3.22 locus id
gene_symbol	Gene symbol from the "combined_set" from http://www.maizegdb.org/gene_center/gene
gene_description	Gene description from Ensembl Plants Biomart
ath_gene_description	Arabidopsis gene description from Ensembl Plants Biomart
chr	chromosome
start	chromosome start coordinate
stop	chromosome stop coordinate
TE_Total_call	Transposon influence call from Makarevitch et al., 2015
B73	effective counts for the B73 allele
PT	effective counts for the PT allele
lfc	log2-transformed PT/B73 ratio
lfc.cold	log2-transformed cold stress/control ratio from Makarevitch et al., 2015
lfc.heat	log2-transformed heat stress/control ratio from Makarevitch et al., 2015
lfc.salt	log2-transformed salt stress/control ratio from Makarevitch et al., 2015
lfc.uv	log2-transformed uv stress/control ratio from Makarevitch et al., 2015
ASE	Allele Specific Expression. 1: gene presents ASE; 0: gene does not present ASE
ASE_call	Allele Specific Expression call. 1: PT allele expression bias. -1: B73 allele expression bias
call.cold	Stress-responsive call in B73 in Makarevitch et al., 2015. 1: upregulated; -1: downregulated; 0: not stress-responsive
call.heat	Stress-responsive call in B73 in Makarevitch et al., 2015. 1: upregulated; -1: downregulated; 0: not stress-responsive
call.salt	Stress-responsive call in B73 in Makarevitch et al., 2015. 1: upregulated; -1: downregulated; 0: not stress-responsive
call.uv	Stress-responsive call in B73 in Makarevitch et al., 2015. 1: upregulated; -1: downregulated; 0: not stress-responsive
cold.can	Canalization call for cold stress. 1: canalized; 0: not canalized
heat.can	Canalization call for heat stress. 1: canalized; 0: not canalized
salt.can	Canalization call for salt stress. 1: canalized; 0: not canalized
uv.can	Canalization call for uv stress. 1: canalized; 0: not canalized
MesoAFst	Fst between low- and highlands in Mesoamerica (-9 if monomorphic); Takuno et al. 2015; https://github.com/rossibarra/hilo_paper/tree/master/fst
MesoAFstPv	Fst P-value in Mesoamerica (-9 if monomorphic); Takuno et al. 2015; https://github.com/rossibarra/hilo_paper/tree/master/fst
SAFst	Fst between low- and highlands in South America (-9 if monomorphic); Takuno et al. 2015; https://github.com/rossibarra/hilo_paper/tree/master/fst
SAFstPv	Fst P-value in South America (-9 if monomorphic); Takuno et al. 2015; https://github.com/rossibarra/hilo_paper/tree/master/fst

## Sheet: CR_genes
locus	gene_symbol	gene_description	ath_gene_description	chr	start	stop	TE_Total_call	B73	PT	lfc	lfc.cold	lfc.heat	lfc.salt	lfc.uv	ASE	ASE_call	call.cold	call.heat	call.salt	call.uv	cold.can	heat.can	salt.can	uv.can	MesoAFst	MesoAFstPv	SAFst	SAFstPv
AC148152.3_FG008	---	Glycosyl hydrolase superfamily protein [Source:Projected from Arabidopsis thaliana (AT3G06510) TAIR;Acc:AT3G06510]	Beta-glucosidase-like SFR2, chloroplastic [Source:UniProtKB/Swiss-Prot;Acc:Q93Y07]	2	231879065	231883597	non-TE influenced	3668	1820	-1.01	-0.71	-0.28	1.02	-1.74	1	-1	0	0	1	-1	0	0	0	1	0.082	0.147	0	0.948
GRMZM2G003179	---	copper transporter 5 [Source:Projected from Arabidopsis thaliana (AT5G20650) TAIR;Acc:AT5G20650]	Copper transporter 5 [Source:UniProtKB/Swiss-Prot;Acc:Q93VM8]	7	121444681	121445481	non-TE influenced	331	86	-1.95	1.76	-0.77	-2.3	-0.8	1	-1	1	0	-1	0	0	0	1	0
GRMZM2G004278	---	---	---	6	77839961	77841972	non-TE influenced	646	101	-2.68	1.55	-2.14	0.24	-4.03	1	-1	1	-1	0	-1	0	1	0	1
GRMZM2G010490	---	Uncharacterized protein [Source:UniProtKB/TrEMBL;Acc:B4FET3]	Protein of unknown function (DUF3353) [Source:TAIR;Acc:AT2G20920]	9	152086311	152089916	non-TE influenced	2322	854	-1.44	-0.07	1.06	-0.04	-1.83	1	-1	0	1	0	-1	0	0	0	1	0.068	0.218	0	1
GRMZM2G013170	---	---	---	4	1940774	1946421	non-TE influenced	1926	905	-1.09	-1.22	-0.07	1.19	-2.1	1	-1	0	0	1	-1	0	0	0	1	0.113	0.062	0	1
GRMZM2G013248	---	---	---	1	284876539	284877186	TE influenced	545	39	-3.79	2.21	-2.39	-0.68	-0.08	1	-1	1	-1	0	0	0	1	0	0
GRMZM2G016290	---	Uncharacterized protein [Source:UniProtKB/TrEMBL;Acc:B4FDP4]	Pirin-like protein At1g50590 [Source:UniProtKB/Swiss-Prot;Acc:Q9LPS9]	1	297830512	297832329	non-TE influenced	508	188	-1.44	-1.31	2.51	0.86	2.14	1	-1	-1	1	0	1	1	0	0	0
GRMZM2G018027	---	---	---	10	134741566	134743313	non-TE influenced	1469	677	-1.12	0.87	1.62	-2.38	-0.13	1	-1	0	1	-1	0	0	0	1	0	0.077	0.169	-9	-9
GRMZM2G020761	---	Putative cytochrome P450 superfamily protein; Uncharacterized protein [Source:UniProtKB/TrEMBL;Acc:C0HIJ7]	cytochrome P450, family 709, subfamily B, polypeptide 3 [Source:TAIR;Acc:AT4G27710]	9	127562919	127567385	non-TE influenced	851	145	-2.56	-1.21	-0.02	2.63	-4.79	1	-1	-1	0	1	-1	1	0	0	1	0.046	0.199	0	1
GRMZM2G021194	---		ERD (early-responsive to dehydration stress) family protein [Source:TAIR;Acc:AT1G62320]	3	227851107	227862209	non-TE influenced	1901	754	-1.33	1.77	-2.04	-1	0.07	1	-1	1	-1	0	0	0	1	0	0
GRMZM2G022926	---	Uncharacterized protein [Source:UniProtKB/TrEMBL;Acc:B6T947]	Uncharacterized conserved protein (DUF2358) [Source:TAIR;Acc:AT1G79510]	10	141459032	141461396	non-TE influenced	3227	1608	-1	-0.06	-0.19	1.49	-1.17	1	-1	0	0	1	-1	0	0	0	1	0.066	0.305	0.018	0.326
GRMZM2G026470	---	Soluble inorganic pyrophosphatase; Uncharacterized protein [Source:UniProtKB/TrEMBL;Acc:B4FCR7]	Soluble inorganic pyrophosphatase 3 [Source:UniProtKB/Swiss-Prot;Acc:O82793]	8	100378804	100381018	non-TE influenced	404	155	-1.38	0.83	-0.94	-2.41	2.41	1	-1	0	0	-1	1	0	0	1	0
GRMZM2G031317	---	---	---	10	4740034	4741046	non-TE influenced	776	148	-2.39	0.2	-2.96	-1.39	1.21	1	-1	0	-1	-1	1	0	1	1	0
GRMZM2G031580	---	Uncharacterized protein [Source:UniProtKB/TrEMBL;Acc:C0PKM7]	oxidative stress 3 [Source:TAIR;Acc:AT5G56550]	6	160327059	160328898	non-TE influenced	83	19	-2.09	2.53	0.35	0.29	-1.07	1	-1	1	0	0	-1	0	0	0	1
GRMZM2G034326	---	DNA-directed RNA polymerases I, II, and III 17.1 kDa polypeptide; Uncharacterized protein [Source:UniProtKB/TrEMBL;Acc:B4FPA6]	DNA-directed RNA polymerases II, IV and V subunit 8B [Source:UniProtKB/Swiss-Prot;Acc:Q9M1A8]	5	1123117	1125570	non-TE influenced	1641	529	-1.63	-0.22	1.22	0.19	-1.01	1	-1	0	1	0	-1	0	0	0	1	0.032	0.279	0	1
GRMZM2G035073	---	Uncharacterized protein [Source:UniProtKB/TrEMBL;Acc:C4J4Z2]	Cytochrome P450 89A2 [Source:UniProtKB/Swiss-Prot;Acc:Q42602]	5	68336721	68338639	non-TE influenced	714	306	-1.22	1.87	-2.35	-2.28	-2.55	1	-1	1	-1	-1	-1	0	1	1	1	0	1	-9	-9
GRMZM2G035557	---	Uncharacterized protein [Source:UniProtKB/TrEMBL;Acc:B4FA79]	Calcium-binding EF hand family protein [Source:TAIR;Acc:AT1G54530]	1	71803251	71804133	non-TE influenced	5270	1450	-1.86	2.93	-2.48	-0.1	-0.94	1	-1	1	-1	0	0	0	1	0	0
GRMZM2G037342	---	Sodium/hydrogen exchanger [Source:UniProtKB/TrEMBL;Acc:C4J1R2]	Sodium/hydrogen exchanger 3 [Source:UniProtKB/Swiss-Prot;Acc:Q84WG1]	4	3752277	3757733	non-TE influenced	1956	596	-1.72	0.18	-0.04	1.38	-1.1	1	-1	0	0	1	-1	0	0	0	1	0.013	0.435	0.013	0.652
GRMZM2G047968	---		Putative L-ascorbate peroxidase 6 [Source:UniProtKB/Swiss-Prot;Acc:Q8GY91]	1	189719492	189721351	non-TE influenced	782	381	-1.04	1.13	-0.97	-1.41	-0.96	1	-1	1	0	-1	0	0	0	1	0
GRMZM2G051782	---	alpha-1 tubulin [Source:Projected from Arabidopsis thaliana (AT1G64740) TAIR;Acc:AT1G64740]	Tubulin alpha-1 chain [Source:UniProtKB/Swiss-Prot;Acc:P11139]	9	146557362	146563443	non-TE influenced	2514	367	-2.78	0.84	-0.01	2.78	-1.44	1	-1	0	0	1	-1	0	0	0	1	0.083	0.192	-9	-9
GRMZM2G055802	---	---	---	1	294073998	294075815	non-TE influenced	4482	413	-3.44	-0.21	-3.74	-2.02	1.23	1	-1	0	-1	-1	1	0	1	1	0	0.012	0.395	0	1
GRMZM2G058531	---	Putative phototropic-resoponsive NPH3 family protein; Uncharacterized protein [Source:UniProtKB/TrEMBL;Acc:B4FY35]	Putative BTB/POZ domain-containing protein At3g08660 [Source:UniProtKB/Swiss-Prot;Acc:Q9C9Z0]	10	3187877	3191169	non-TE influenced	412	145	-1.5	-0.63	1.37	-2.22	-0.68	1	-1	0	1	-1	0	0	0	1	0	0.038	0.327	0.02	0.307
GRMZM2G059502	---	---	---	1	209172696	209174536	non-TE influenced	2388	1040	-1.2	4.33	-1.02	-3	-2.15	1	-1	1	0	-1	-1	0	0	1	1	0.047	0.332	0.032	0.431
GRMZM2G062499	---	Spotted leaf protein 11 [Source:UniProtKB/TrEMBL;Acc:B6TTC2]	Putative U-box domain-containing protein 47 [Source:UniProtKB/Swiss-Prot;Acc:Q3E9F6]	5	161231808	161235981	non-TE influenced	1142	433	-1.4	0.08	0.02	1.32	-1.29	1	-1	0	0	1	-1	0	0	0	1	0.052	0.184	0.043	0.395
GRMZM2G063806	---		COP1-interacting protein-related [Source:TAIR;Acc:AT5G43310]	7	40127509	40134293	non-TE influenced	1801	819	-1.14	1.05	-1.82	-1.63	-0.52	1	-1	1	-1	-1	0	0	1	1	0	0.097	0.169	-9	-9
GRMZM2G064537	---	Uncharacterized protein [Source:UniProtKB/TrEMBL;Acc:K7U9M4]	Chaperone DnaJ-domain superfamily protein [Source:TAIR;Acc:AT3G14200]	4	176377675	176381799	non-TE influenced	1877	797	-1.24	0.19	0.84	1.13	-1.28	1	-1	0	0	1	-1	0	0	0	1	0.11	0.114	-9	-9
GRMZM2G065214	---	---	---	1	283159558	283162339	non-TE influenced	871	411	-1.08	0.78	0.27	1.72	-1.93	1	-1	0	0	1	-1	0	0	0	1	0	1	0.089	0.239
GRMZM2G074462	---	Putative starch binding domain containing family protein; Uncharacterized protein [Source:UniProtKB/TrEMBL;Acc:C0HDU8]	Carbohydrate-binding-like fold [Source:TAIR;Acc:AT5G01260]	8	166563001	166565165	non-TE influenced	917	301	-1.61	-0.13	-0.2	2.26	-5.89	1	-1	0	0	1	-1	0	0	0	1	0.028	0.34	-9	-9
GRMZM2G075651	---	Uncharacterized protein [Source:UniProtKB/TrEMBL;Acc:C0PEY2]	unknown protein; FUNCTIONS IN: molecular_function unknown; INVOLVED IN: biological_process unknown; LOCATED IN: chloroplast; Has 75 Blast hits to 75 proteins in 20 species: Archae - 2; Bacteria - 4; Metazoa - 0; Fungi - 0; Plants - 36; Viruses - 0; /.../Eukaryotes - 33 (source: NCBI BLink). [Source:TAIR;Acc:AT2G25605]	8	72450044	72452810	non-TE influenced	2026	970	-1.06	1.41	-0.15	0.65	-2.39	1	-1	1	0	0	-1	0	0	0	1	0.035	0.262	0.035	0.382
GRMZM2G077632	---	GTP1/OBG family protein [Source:Projected from Arabidopsis thaliana (AT5G18570) TAIR;Acc:AT5G18570]	GTP-binding protein OBGC, chloroplastic [Source:UniProtKB/Swiss-Prot;Acc:Q8L7L0]	2	216580868	216585087	non-TE influenced	966	302	-1.68	1.35	-1.03	-1.11	0.19	1	-1	1	0	-1	0	0	0	1	0	0	1	-9	-9
GRMZM2G080567	---	Putative uncharacterized protein [Source:UniProtKB/TrEMBL;Acc:B6TDN3]	Protein of unknown function (DUF1677) [Source:TAIR;Acc:AT1G72510]	7	165383137	165384037	non-TE influenced	1114	219	-2.35	1.82	1.03	1.06	-1.64	1	-1	1	1	1	-1	0	0	0	1
GRMZM2G085854	---	---	---	4	3270661	3272696	non-TE influenced	849	224	-1.92	-1.94	-0.48	2.17	-1.7	1	-1	-1	0	1	-1	1	0	0	1	0.015	0.346	0.012	0.375
GRMZM2G088469	---	Putative uncharacterized protein [Source:UniProtKB/TrEMBL;Acc:B6TKI8]	unknown protein; BEST Arabidopsis thaliana protein match is: unknown protein (TAIR:AT3G03870.1); Has 35333 Blast hits to 34131 proteins in 2444 species: Archae - 798; Bacteria - 22429; Metazoa - 974; Fungi - 991; Plants - 531; Viruses - 0; Other Euk /.../s - 9610 (source: NCBI BLink). [Source:TAIR;Acc:AT5G18130]	7	17190977	17193109	non-TE influenced	1302	344	-1.92	-1.43	0.21	1.39	-2.58	1	-1	-1	0	1	-1	1	0	0	1	0.091	0.157	-9	-9
GRMZM2G088601	---	---	---	2	18525892	18529441	non-TE influenced	3399	873	-1.96	2.05	-0.71	3.01	-1.71	1	-1	1	0	1	-1	0	0	0	1	0.045	0.201	0.138	0.154
GRMZM2G089952	---	Uncharacterized protein [Source:UniProtKB/TrEMBL;Acc:C0P603]	Sec14p-like phosphatidylinositol transfer family protein [Source:TAIR;Acc:AT1G01630]	3	156978780	156981628	non-TE influenced	521	112	-2.22	-0.05	0.34	1.42	-2.12	1	-1	0	0	1	-1	0	0	0	1	0.01	0.456	0	1
GRMZM2G089974	---	Uncharacterized protein [Source:UniProtKB/TrEMBL;Acc:B4FTC4]	unknown protein; FUNCTIONS IN: molecular_function unknown; INVOLVED IN: biological_process unknown; LOCATED IN: chloroplast thylakoid membrane, chloroplast; Has 37 Blast hits to 37 proteins in 13 species: Archae - 0; Bacteria - 0; Metazoa - 0; Fungi /.../Plants - 37; Viruses - 0; Other Eukaryotes - 0 (source: NCBI BLink). [Source:TAIR;Acc:AT1G73885]	5	11466057	11467632	non-TE influenced	1924	825	-1.22	1	-0.96	0.1	-1.5	1	-1	1	0	0	-1	0	0	0	1
GRMZM2G100988	---	Uncharacterized protein [Source:UniProtKB/TrEMBL;Acc:B6SX51]	unknown protein; BEST Arabidopsis thaliana protein match is: unknown protein (TAIR:AT5G19875.1); Has 124 Blast hits to 124 proteins in 12 species: Archae - 0; Bacteria - 0; Metazoa - 0; Fungi - 0; Plants - 124; Viruses - 0; Other Eukaryotes - 0 (sou /.../CBI BLink). [Source:TAIR;Acc:AT2G21180]	9	142729458	142730475	non-TE influenced	1264	532	-1.25	-1.24	-0.49	1.75	-1.86	1	-1	-1	0	1	-1	1	0	0	1	0.165	0.068	-9	-9
GRMZM2G101024	---	Putative uncharacterized protein [Source:UniProtKB/TrEMBL;Acc:B6SQY2]	unknown protein; Has 65 Blast hits to 65 proteins in 11 species: Archae - 0; Bacteria - 0; Metazoa - 0; Fungi - 0; Plants - 65; Viruses - 0; Other Eukaryotes - 0 (source: NCBI BLink). [Source:TAIR;Acc:AT3G57450]	7	12253860	12254856	non-TE influenced	1065	169	-2.65	1.36	-1.1	0.05	-1.47	1	-1	1	0	0	-1	0	0	0	1
GRMZM2G102802	---	Uncharacterized protein [Source:UniProtKB/TrEMBL;Acc:B6U9K0]	unknown protein; FUNCTIONS IN: molecular_function unknown; INVOLVED IN: biological_process unknown; LOCATED IN: mitochondrion; EXPRESSED IN: 22 plant structures; EXPRESSED DURING: 13 growth stages; Has 1807 Blast hits to 1807 proteins in 277 species /.../ae - 0; Bacteria - 0; Metazoa - 736; Fungi - 347; Plants - 385; Viruses - 0; Other Eukaryotes - 339 (source: NCBI BLink). [Source:TAIR;Acc:AT5G4…	9	147897812	147899235	non-TE influenced	283	116	-1.29	1.02	0.22	1.59	-1.35	1	-1	1	0	1	-1	0	0	0	1	0.16	0.052	0.159	0.157
GRMZM2G111697	---	ACR4 [Source:UniProtKB/TrEMBL;Acc:B6U9J2]	ACT domain-containing protein ACR6 [Source:UniProtKB/Swiss-Prot;Acc:Q9SGA0]	2	68561213	68563427	non-TE influenced	885	343	-1.37	-1.51	1.18	-0.07	-1.64	1	-1	-1	1	0	-1	1	0	0	1	0.136	0.09	-9	-9
GRMZM2G122296	---	Putative phosphoethanolamine N-methyltransferase [Source:UniProtKB/TrEMBL;Acc:Q5SDQ0]	Phosphomethylethanolamine N-methyltransferase [Source:UniProtKB/Swiss-Prot;Acc:Q944H0]	3	206225251	206228777	non-TE influenced	861	268	-1.68	1.4	-0.66	-1.4	-0.73	1	-1	1	0	-1	0	0	0	1	0	0.018	0.383	0	1
GRMZM2G126900	---	Uncharacterized protein [Source:UniProtKB/TrEMBL;Acc:B4FA10]	Inositol oxygenase 1 [Source:UniProtKB/Swiss-Prot;Acc:Q8L799]	9	57432621	57435747	non-TE influenced	2374	429	-2.47	-2.48	-2.49	-4.25	1.74	1	-1	-1	-1	-1	1	1	1	1	0	0.001	0.601	0	1
GRMZM2G129146	---	---	---	5	203744058	203751559	non-TE influenced	1263	435	-1.54	1.26	-1.54	-1.03	-0.78	1	-1	1	0	-1	0	0	0	1	0
GRMZM2G130109	---	Uncharacterized protein [Source:UniProtKB/TrEMBL;Acc:C0PFW7]	F-box protein SKIP14 [Source:UniProtKB/Swiss-Prot;Acc:Q9LU91]	2	37074613	37078111	non-TE influenced	3151	1072	-1.55	-0.95	1.08	0.72	-1.12	1	-1	0	1	0	-1	0	0	0	1	0.03	0.293	0.023	0.437
GRMZM2G138067	---	Uncharacterized protein [Source:UniProtKB/TrEMBL;Acc:B6SUW7]	Protein LURP-one-related 5 [Source:UniProtKB/Swiss-Prot;Acc:Q9SSC7]	6	158101986	158103004	non-TE influenced	1992	958	-1.06	1.62	-0.05	-0.81	-2.19	1	-1	1	0	0	-1	0	0	0	1
GRMZM2G142093	---	---	---	5	53208158	53209401	non-TE influenced	8334	3764	-1.15	-0.24	-0.24	1.24	-1.9	1	-1	0	0	1	-1	0	0	0	1	0	0.662	0	1
GRMZM2G144224	---		Abscisic acid receptor PYL4 [Source:UniProtKB/Swiss-Prot;Acc:O80920]	1	46236786	46238037	non-TE influenced	1512	667	-1.18	1.85	-0.33	-2.09	-2.29	1	-1	1	0	-1	-1	0	0	1	1	0.05	0.301	-9	-9
GRMZM2G147882	---	Iron ion binding protein; Uncharacterized protein [Source:UniProtKB/TrEMBL;Acc:B4FBV2]	2-oxoglutarate (2OG) and Fe(II)-dependent oxygenase superfamily protein [Source:TAIR;Acc:AT1G35190]	8	20977098	20981343	non-TE influenced	2244	677	-1.73	-1.3	1.2	0.54	0.61	1	-1	-1	1	0	0	1	0	0	0	0.065	0.144	0	1
GRMZM2G150248	---	Lysine-specific histone demethylase 1 [Source:UniProtKB/TrEMBL;Acc:B6SV76]	Probable polyamine oxidase 4 [Source:UniProtKB/Swiss-Prot;Acc:Q8H191]	10	147028225	147032518	non-TE influenced	4708	1602	-1.56	2.91	0.15	-1.18	1.05	1	-1	1	0	-1	1	0	0	1	0	0.043	0.362	0	1
GRMZM2G154223	---	---	---	2	61137166	61138179	non-TE influenced	984	215	-2.19	-2.5	0.16	1.55	-0.41	1	-1	-1	0	1	0	1	0	0	0	0.12	0.084	0.018	0.574
GRMZM2G154549	---	Uncharacterized protein [Source:UniProtKB/TrEMBL;Acc:B4FRD2]	unknown protein; FUNCTIONS IN: molecular_function unknown; INVOLVED IN: pollen development; LOCATED IN: chloroplast; Has 44 Blast hits to 44 proteins in 20 species: Archae - 0; Bacteria - 4; Metazoa - 0; Fungi - 0; Plants - 39; Viruses - 0; Other Eu /.../es - 1 (source: NCBI BLink). [Source:TAIR;Acc:AT3G10405]	1	86000972	86004906	non-TE influenced	1067	424	-1.33	1.1	-0.59	-0.49	-1.26	1	-1	1	0	0	-1	0	0	0	1	0.018	0.373	0.242	0.057
GRMZM2G156803	---	Uncharacterized protein [Source:UniProtKB/TrEMBL;Acc:K7U146]	Bifunctional riboflavin biosynthesis protein RIBA 1, chloroplastic [Source:UniProtKB/Swiss-Prot;Acc:P47924]	4	123356668	123361714	non-TE influenced	799	197	-2.02	-0.38	-0.21	1.43	-1.46	1	-1	0	0	1	-1	0	0	0	1	0.102	0.073	0.18	0.096
GRMZM2G158232	---	16.9 kDa class I heat shock protein 1; Uncharacterized protein [Source:UniProtKB/TrEMBL;Acc:B4G197]	18.1 kDa class I heat shock protein [Source:UniProtKB/Swiss-Prot;Acc:P19037]	3	20541671	20542514	non-TE influenced	439	55	-2.99	1.49	9.46	8.27	-1.66	1	-1	1	1	1	-1	0	0	0	1
GRMZM2G159908	---	---	---	3	229396711	229398661	non-TE influenced	850	134	-2.67	-0.16	1.36	-1.15	-0.58	1	-1	0	1	-1	0	0	0	1	0	0.012	0.346	-9	-9
GRMZM2G162486	---	IN2-1 protein; Uncharacterized protein [Source:UniProtKB/TrEMBL;Acc:B4FUN3]	Glutathione S-transferase L3 [Source:UniProtKB/Swiss-Prot;Acc:Q9LZ06]	9	139006146	139008600	non-TE influenced	4938	1315	-1.91	0.98	-0.12	2.04	-1.12	1	-1	0	0	1	-1	0	0	0	1
GRMZM2G166692	---	Uncharacterized protein [Source:UniProtKB/TrEMBL;Acc:B4FI24]	Protein of unknown function (DUF581) [Source:TAIR;Acc:AT4G39795]	7	99876087	99877627	non-TE influenced	4558	2183	-1.06	-2.07	0.38	1.26	-2.42	1	-1	-1	0	1	-1	1	0	0	1	0	1	-9	-9
GRMZM2G170120	---	Uncharacterized protein [Source:UniProtKB/TrEMBL;Acc:B4FH33]	CBL-interacting serine/threonine-protein kinase 1 [Source:UniProtKB/Swiss-Prot;Acc:Q8RWC9]	3	50606697	50611699	non-TE influenced	11541	5122	-1.17	0.83	-0.58	1.63	-1.81	1	-1	0	0	1	-1	0	0	0	1	0.016	0.347	-9	-9
GRMZM2G170586	---	---	---	2	94266077	94267223	TE influenced	309	55	-2.5	3.66	-2.5	0.04	0.17	1	-1	1	-1	0	0	0	1	0	0
GRMZM2G172506	---		BTB/POZ domain-containing protein NPY5 [Source:UniProtKB/Swiss-Prot;Acc:Q0WL52]	1	255210490	255215008	non-TE influenced	3774	1486	-1.34	1.8	-2.14	-1.91	-2.34	1	-1	1	-1	-1	-1	0	1	1	1
GRMZM2G173962	---	Uncharacterized protein [Source:UniProtKB/TrEMBL;Acc:K7UH27]	Protein kinase superfamily protein [Source:TAIR;Acc:AT1G57700]	6	3181850	3187622	non-TE influenced	497	10	-5.63	2.38	-1.12	-1.33	0.44	1	-1	1	0	-1	0	0	0	1	0	0.021	0.273	0.014	0.367
GRMZM2G176433	---	---	---	2	223004704	223005762	non-TE influenced	705	106	-2.73	-1	-0.61	1.64	-2.36	1	-1	0	0	1	-1	0	0	0	1	0	1	-9	-9
GRMZM2G179827	---	---	---	2	47992349	47995559	non-TE influenced	598	240	-1.32	0.27	-2.77	1.26	-0.44	1	-1	0	-1	1	0	0	1	0	0	0.125	0.044	0.037	0.459
GRMZM2G180716	---	---	---	10	125557112	125562254	non-TE influenced	423	200	-1.08	-0.14	1.63	-0.55	-1.02	1	-1	0	1	0	-1	0	0	0	1	0.021	0.283	-9	-9
GRMZM2G324886	---	Calcyclin-binding protein; Uncharacterized protein [Source:UniProtKB/TrEMBL;Acc:B4G1K3]	SGS domain-containing protein [Source:TAIR;Acc:AT1G30070]	3	196083502	196088773	non-TE influenced	1325	124	-3.42	-0.67	1.19	1.84	-1.25	1	-1	0	1	1	-1	0	0	0	1
GRMZM2G325650	---	Protein kinase Kelch repeat:Kelch [Source:UniProtKB/TrEMBL;Acc:B6SJR4]	F-box/kelch-repeat protein At1g15670 [Source:UniProtKB/Swiss-Prot;Acc:Q9LMR5]	6	103523306	103525146	non-TE influenced	2992	1119	-1.42	-1.94	1.02	-1.4	-1.88	1	-1	-1	1	-1	-1	1	0	1	1	0	1	0.035	0.478
GRMZM2G344630	---	GTP binding protein [Source:UniProtKB/TrEMBL;Acc:B6SS88]	Protein LURP-one-related 8 [Source:UniProtKB/Swiss-Prot;Acc:Q9ZVI6]	3	185988047	185989025	non-TE influenced	490	43	-3.51	0.43	-1.66	1.52	-2.14	1	-1	0	0	1	-1	0	0	0	1	0.052	0.26	-9	-9
GRMZM2G352855	---	Uncharacterized protein [Source:UniProtKB/TrEMBL;Acc:B4FU03]	Lecithin-cholesterol acyltransferase-like 1 [Source:UniProtKB/Swiss-Prot;Acc:Q9FZI8]	2	167872425	167874707	TE influenced	412	143	-1.52	-1.91	-1.22	-1.83	1.65	1	-1	-1	0	-1	1	1	0	1	0	0.003	0.552	0	1
GRMZM2G364748	---	---	---	10	68937177	68938935	non-TE influenced	3339	458	-2.87	0.17	-1.97	2.24	-0.44	1	-1	0	-1	1	0	0	1	0	0
GRMZM2G411333	---	Uncharacterized protein [Source:UniProtKB/TrEMBL;Acc:C0HE64]	Eukaryotic aspartyl protease family protein [Source:TAIR;Acc:AT1G05840]	5	160200502	160205107	non-TE influenced	481	46	-3.39	-1.19	1.1	1.57	0.54	1	-1	-1	1	1	0	1	0	0	0	0.014	0.434	0	1
GRMZM2G413897	---	---	---	3	20595877	20596906	non-TE influenced	2207	1079	-1.03	-1.7	-0.83	1.13	-1.41	1	-1	-1	0	1	-1	1	0	0	1	0.202	0.014	0.017	0.554
GRMZM2G429254	---	SAUR11-auxin-responsive SAUR family member [Source:UniProtKB/TrEMBL;Acc:B6U408]	SAUR-like auxin-responsive protein family [Source:TAIR;Acc:AT4G22620]	2	23232111	23233220	non-TE influenced	388	76	-2.34	1.14	-2.66	-0.65	-0.66	1	-1	1	-1	0	0	0	1	0	0	0.02	0.264	0.018	0.326
GRMZM2G441144	---	Thioredoxin-like 5 [Source:UniProtKB/TrEMBL;Acc:B6TXH7]	Thioredoxin-like 3-1, chloroplastic [Source:UniProtKB/Swiss-Prot;Acc:Q9FG36]	4	177376776	177378440	non-TE influenced	197	46	-2.1	1.36	-0.46	-2.8	-0.25	1	-1	1	0	-1	0	0	0	1	0	0.017	0.284	-9	-9
GRMZM2G459391	---	ATP-dependent Clp protease adaptor protein ClpS containing protein; Uncharacterized protein [Source:UniProtKB/TrEMBL;Acc:B4FRY9]	Ribosomal protein L12/ ATP-dependent Clp protease adaptor protein ClpS family protein [Source:TAIR;Acc:AT1G68660]	1	214284589	214291336	non-TE influenced	3898	673	-2.53	0.88	-0.29	1.05	-3.12	1	-1	0	0	1	-1	0	0	0	1	0.107	0.066	0.135	0.151
GRMZM2G463318	---	---	---	1	256618835	256619637	non-TE influenced	926	324	-1.52	-0.09	1.1	1.38	-1.14	1	-1	0	1	1	-1	0	0	0	1
GRMZM2G467338	---	---	---	2	115513701	115521002	non-TE influenced	1769	480	-1.88	-0.78	-1.59	2.84	0.04	1	-1	0	-1	1	0	0	1	0	0	0.045	0.277	-9	-9
GRMZM2G474119	---	---	---	4	225417946	225420179	non-TE influenced	824	203	-2.02	0.06	-0.44	1.21	-2.16	1	-1	0	0	1	-1	0	0	0	1	0.015	0.616	0.163	0.185
GRMZM2G510387	---	---	---	9	126860669	126861187	non-TE influenced	105	2	-5.43	2.27	-0.31	-0.76	-1.49	1	-1	1	0	0	-1	0	0	0	1
GRMZM2G551565	---	---	---	5	92406035	92406722	non-TE influenced	246	1	-7.76	-1.95	-0.08	1.92	-1.13	1	-1	-1	0	1	-1	1	0	0	1	0.019	0.393	0.108	0.227
GRMZM5G801949	---	Sugar carrier protein C [Source:UniProtKB/TrEMBL;Acc:B6SWZ1]	Sugar transport protein 1 [Source:UniProtKB/Swiss-Prot;Acc:P23586]	7	157477245	157479675	non-TE influenced	2272	1110	-1.03	-0.15	-1.3	-1.17	1.53	1	-1	0	0	-1	1	0	0	1	0	0.036	0.469	0	1
GRMZM5G834952	---	---	---	4	237452446	237453056	non-TE influenced	6400	726	-3.14	1.59	-0.59	-0.23	-5.53	1	-1	1	0	0	-1	0	0	0	1
GRMZM5G855337	---	Uncharacterized protein [Source:UniProtKB/TrEMBL;Acc:B4FHZ6]	CTP synthase family protein [Source:TAIR;Acc:AT2G34890]	6	165740749	165742725	non-TE influenced	492	181	-1.44	-0.87	-2.75	-0.18	1.87	1	-1	0	-1	0	1	0	1	0	0	0.033	0.449	0.018	0.369
GRMZM5G862101	---	HVA22-like protein a; Uncharacterized protein [Source:UniProtKB/TrEMBL;Acc:B4FFX2]	HVA22-like protein a [Source:UniProtKB/Swiss-Prot;Acc:Q9S7V4]	9	5072079	5077777	non-TE influenced	725	297	-1.28	-1.27	0.73	1.5	-1.69	1	-1	-1	0	1	-1	1	0	0	1	0.019	0.326	-9	-9
AC203173.3_FG004	---	Putative translation elongation factor family protein [Source:UniProtKB/TrEMBL;Acc:K7VQ65]	Ribosomal protein S5/Elongation factor G/III/V family protein [Source:TAIR;Acc:AT3G12915]	8	174769780	174773141	non-TE influenced	860	2393	1.48	1.58	-0.78	-0.68	0.43	1	1	1	0	0	0	1	0	0	0	0	1	0.012	0.582
AC204539.4_FG002	---	---	---	2	190204470	190205125	non-TE influenced	101	385	1.92	-0.31	-0.07	1.03	0.69	1	1	0	0	1	0	0	0	1	0
AC208204.3_FG006	---	17.4 kDa class I heat shock protein 3 [Source:UniProtKB/TrEMBL;Acc:B6TDB5]	18.1 kDa class I heat shock protein [Source:UniProtKB/Swiss-Prot;Acc:P19037]	1	38641587	38642063	non-TE influenced	100	218	1.13	0.24	7.52	4.73	0.55	1	1	0	1	1	0	0	1	1	0
AC208212.3_FG001	---	---	---	3	122798700	122799373	TE influenced	2	38	4.31	1.25	-1.48	2.85	0.24	1	1	1	0	1	0	1	0	1	0
AC234203.1_FG009	---		Protein of unknown function (DUF2361) [Source:TAIR;Acc:AT1G04230]	1	188093915	188095642	non-TE influenced	32	290	3.16	-0.57	1.8	1.5	-0.35	1	1	0	1	1	0	0	1	1	0
GRMZM2G009125	---	Cytokinin-O-glucosyltransferase 2 [Source:UniProtKB/TrEMBL;Acc:B6SXW3]	UDP-glycosyltransferase 85A3 [Source:UniProtKB/Swiss-Prot;Acc:Q9LMF1]	2	44336664	44339115	non-TE influenced	39	101	1.37	-1.83	0.57	5.85	-1.51	1	1	0	0	1	0	0	0	1	0	0.016	0.283	-9	-9
GRMZM2G010468	---	Putative cytochrome P450 superfamily protein [Source:UniProtKB/TrEMBL;Acc:K7VNX5]	Trans-cinnamate 4-monooxygenase [Source:UniProtKB/Swiss-Prot;Acc:P92994]	8	169997346	169999737	non-TE influenced	79	755	3.26	-0.94	4.64	4.18	2.91	1	1	0	1	1	1	0	1	1	1	0.014	0.349	0.083	0.306
GRMZM2G010768	---	Uncharacterized protein [Source:UniProtKB/TrEMBL;Acc:K7VSM0]	Inositol-3-phosphate synthase isozyme 1 [Source:UniProtKB/Swiss-Prot;Acc:P42801]	9	23074207	23075360	non-TE influenced	1260	3596	1.51	-2.35	-0.4	1.35	-2.18	1	1	-1	0	1	-1	0	0	1	0
GRMZM2G010783	---	Uncharacterized protein [Source:UniProtKB/TrEMBL;Acc:B4FHI8]	Hypoxia-responsive family protein [Source:TAIR;Acc:AT3G05550]	2	217276427	217278951	non-TE influenced	47	939	4.33	-1.16	-0.52	1.21	-1.46	1	1	0	0	1	-1	0	0	1	0
GRMZM2G010987	---	Anthocyanidin 5,3-O-glucosyltransferase; Uncharacterized protein [Source:UniProtKB/TrEMBL;Acc:B7ZZ56]	UDP-glycosyltransferase 88A1 [Source:UniProtKB/Swiss-Prot;Acc:Q9LK73]	8	152285574	152287645	non-TE influenced	711	1464	1.04	2.7	-0.75	1.19	0.83	1	1	1	0	1	0	1	0	1	0
GRMZM2G015364	---		Ubiquitin-conjugating enzyme family protein [Source:TAIR;Acc:AT1G51730]	3	226260910	226263866	TE influenced	79	455	2.53	0.27	3.42	2.12	-0.5	1	1	0	1	1	0	0	1	1	0	0.029	0.599	-9	-9
GRMZM2G015908	---	Phosphatase phospho1 [Source:UniProtKB/TrEMBL;Acc:B6TXH8]	Inorganic pyrophosphatase 2 [Source:UniProtKB/Swiss-Prot;Acc:Q9FZ62]	3	202254409	202255643	non-TE influenced	158	848	2.42	0.61	1.43	1.31	-2.71	1	1	0	1	1	-1	0	1	1	0	0.062	0.183	0.1	0.221
GRMZM2G018678	---	Uncharacterized protein [Source:UniProtKB/TrEMBL;Acc:B4FKD0]	unknown protein; FUNCTIONS IN: molecular_function unknown; INVOLVED IN: biological_process unknown; LOCATED IN: chloroplast; EXPRESSED IN: 22 plant structures; EXPRESSED DURING: 13 growth stages; Has 58 Blast hits to 58 proteins in 20 species: Archa /.../ Bacteria - 0; Metazoa - 0; Fungi - 0; Plants - 57; Viruses - 0; Other Eukaryotes - 1 (source: NCBI BLink). [Source:TAIR;Acc:AT5G22340]	1	52795361	52804613	non-TE influenced	29	405	3.82	1.39	-1.06	0.05	0.16	1	1	1	0	0	0	1	0	0	0
GRMZM2G019177	---	Zn-dependent hydrolase, including glyoxylase [Source:UniProtKB/TrEMBL;Acc:K7U4E4]	metallo-beta-lactamase family protein [Source:TAIR;Acc:AT4G33540]	4	169036645	169041098	non-TE influenced	70	3104	5.48	0.53	-0.26	1.03	-0.31	1	1	0	0	1	0	0	0	1	0
GRMZM2G019619	---	Putative O-glycosyl hydrolase family 17 protein; Uncharacterized protein [Source:UniProtKB/TrEMBL;Acc:B4FBQ3]	Glucan endo-1,3-beta-glucosidase 14 [Source:UniProtKB/Swiss-Prot;Acc:Q9ZQG9]	8	98670076	98673711	non-TE influenced	353	794	1.17	1.09	-1.97	-1.48	0.95	1	1	1	-1	-1	0	1	0	0	0
GRMZM2G022782	---	Uncharacterized protein [Source:UniProtKB/TrEMBL;Acc:C0PG72]	Alkaline/neutral invertase C, mitochondrial [Source:UniProtKB/Swiss-Prot;Acc:B9DFA8]	8	39928379	39932619	non-TE influenced	149	1496	3.33	0.81	-0.86	-0.62	1.07	1	1	0	0	0	1	0	0	0	1
GRMZM2G023711	---		Thioredoxin-like 3-1, chloroplastic [Source:UniProtKB/Swiss-Prot;Acc:Q9FG36]	5	211399849	211401682	non-TE influenced	144	341	1.25	4.98	-0.35	-1.58	-0.47	1	1	1	0	0	0	1	0	0	0
GRMZM2G028535	---	Delta 1-pyrroline-5-carboxylate synthetase isoform 1; Delta 1-pyrroline-5-carboxylate synthetase isoform 2 [Source:UniProtKB/TrEMBL;Acc:K7W3B1]	Delta-1-pyrroline-5-carboxylate synthase B [Source:UniProtKB/Swiss-Prot;Acc:P54888]	8	167716847	167725004	non-TE influenced	341	3260	3.26	0.89	0.48	6.66	-0.71	1	1	0	0	1	0	0	0	1	0
GRMZM2G030097	---	hydrolase family protein / HAD-superfamily protein [Source:Projected from Arabidopsis thaliana (AT3G45740) TAIR;Acc:AT3G45740]	hydrolase family protein / HAD-superfamily protein [Source:TAIR;Acc:AT3G45740]	9	138804248	138809436	non-TE influenced	507	2173	2.1	-0.4	-0.02	1.19	-1.76	1	1	0	0	1	-1	0	0	1	0	0	1	-9	-9
GRMZM2G031607	---	Uncharacterized protein [Source:UniProtKB/TrEMBL;Acc:K7V4W0]	SGS domain-containing protein [Source:TAIR;Acc:AT1G30070]	8	173389691	173391995	non-TE influenced	31	192	2.65	-0.5	4.79	3.29	0.2	1	1	0	1	1	0	0	1	1	0
GRMZM2G031938	---		MATE efflux family protein [Source:TAIR;Acc:AT3G21690]	1	245541513	245551055	non-TE influenced	4	1703	8.92	-0.5	1.51	2.49	0.2	1	1	0	1	1	0	0	1	1	0	0.05	0.299	0.099	0.245
GRMZM2G036427	---	Fiber protein Fb19 [Source:UniProtKB/TrEMBL;Acc:B6TLW3]	FUNCTIONS IN: molecular_function unknown; INVOLVED IN: response to stress; LOCATED IN: cellular_component unknown; CONTAINS InterPro DOMAIN/s: UspA (InterPro:IPR006016), Rossmann-like alpha/beta/alpha sandwich fold (InterPro:IPR014729); BEST Arabido /.../haliana protein match is: Adenine nucleotide alpha hydrolases-like superfamily protein (TAIR:AT2G47710.1); Has 1807 Blast hits to 1807 proteins …	10	23221425	23223906	non-TE influenced	651	1572	1.27	-0.06	0.36	1.36	-1.45	1	1	0	0	1	-1	0	0	1	0	0.029	0.299	0	1
GRMZM2G037875	---	Uncharacterized protein [Source:UniProtKB/TrEMBL;Acc:C0P5S5]	Molybdenum cofactor sulfurase family protein [Source:TAIR;Acc:AT1G30910]	2	199166132	199169546	non-TE influenced	272	545	1	2.81	-0.73	0.61	-0.23	1	1	1	0	0	0	1	0	0	0	0	0.596	-9	-9
GRMZM2G038898	---	Core-2/I-branching beta-1,6-N-acetylglucosaminyltransferase family protein [Source:Projected from Arabidopsis thaliana (AT3G03690) TAIR;Acc:AT3G03690]	Core-2/I-branching beta-1,6-N-acetylglucosaminyltransferase family protein [Source:TAIR;Acc:AT3G03690]	1	238522629	238525355	non-TE influenced	68	2245	5.04	-1.04	-1.48	1.45	-0.77	1	1	-1	0	1	0	0	0	1	0	0	1	0.042	0.401
GRMZM2G039993	---	---	---	9	1995840	1997888	non-TE influenced	220	528	1.26	-1.29	-0.79	-2.53	2.49	1	1	-1	0	-1	1	0	0	0	1	0	1	0.066	0.314
GRMZM2G040587	---	Mitochondrial import inner membrane translocase subunit TIM14 [Source:UniProtKB/TrEMBL;Acc:B6TQ49]	Mitochondrial import inner membrane translocase subunit TIM14-1 [Source:UniProtKB/Swiss-Prot;Acc:Q8RV04]	3	15237353	15242747	non-TE influenced	121	273	1.17	-0.12	-0.02	1.89	-1.24	1	1	0	0	1	0	0	0	1	0	0.044	0.257	0.061	0.369
GRMZM2G044038	---	CBL-interacting serine/threonine-protein kinase 15; Uncharacterized protein [Source:UniProtKB/TrEMBL;Acc:B6SH63]	CBL-interacting serine/threonine-protein kinase 2 [Source:UniProtKB/Swiss-Prot;Acc:Q9LYQ8]	1	56566372	56569105	non-TE influenced	996	2885	1.53	1.18	-1.5	-1.85	-0.26	1	1	1	-1	-1	0	1	0	0	0
GRMZM2G047763	---	---	---	4	108614973	108617112	TE influenced	635	2379	1.91	2	-0.69	-0.06	0.7	1	1	1	0	0	0	1	0	0	0	0	1	0.019	0.366
GRMZM2G048281	---	Uncharacterized protein [Source:UniProtKB/TrEMBL;Acc:C0P3Q2]	BTB/POZ domain-containing protein NPY5 [Source:UniProtKB/Swiss-Prot;Acc:Q0WL52]	5	18558623	18563408	non-TE influenced	763	2222	1.54	1.38	-1.28	-1.89	-0.59	1	1	1	0	-1	0	1	0	0	0	0.044	0.276	-9	-9
GRMZM2G048472	---	homogentisate phytyltransferase 1 [Source:Projected from Arabidopsis thaliana (AT2G18950) TAIR;Acc:AT2G18950]	Homogentisate phytyltransferase 1, chloroplastic [Source:UniProtKB/Swiss-Prot;Acc:Q8VWJ1]	9	107429360	107439048	non-TE influenced	293	984	1.75	1.01	-1.63	0.31	-0.7	1	1	1	-1	0	0	1	0	0	0	0.066	0.141	0.023	0.437
GRMZM2G049349	---	Peptidase, M50 family [Source:UniProtKB/TrEMBL;Acc:B6UET0]	Probable zinc metallopeptidase EGY3, chloroplastic [Source:UniProtKB/Swiss-Prot;Acc:Q9LMU1]	1	272284844	272287578	non-TE influenced	204	640	1.65	0.5	8.59	7.43	0.72	1	1	0	1	1	0	0	1	1	0	0.042	0.224	0.055	0.418
GRMZM2G050307	---	---	---	4	197928263	197929796	non-TE influenced	95	543	2.52	2.01	-3.78	0.08	-0.81	1	1	1	-1	0	0	1	0	0	0	0.024	0.262	-9	-9
GRMZM2G053485	---	---	---	5	30459617	30460180	non-TE influenced	255	670	1.39	2.47	1.21	1.11	1.54	1	1	1	1	1	1	1	1	1	1
GRMZM2G053831	---	Ninja-family protein 6 [Source:UniProtKB/Swiss-Prot;Acc:B6TNQ7]	Ninja-family protein AFP4 [Source:UniProtKB/Swiss-Prot;Acc:Q9S7Z2]	9	123880654	123883539	non-TE influenced	239	484	1.02	-0.22	0.37	1.44	-0.41	1	1	0	0	1	0	0	0	1	0	0.078	0.126	0.026	0.407
GRMZM2G055619	---		Putative integral membrane protein conserved region (DUF2404) [Source:TAIR;Acc:AT1G73200]	5	65233075	65242474	non-TE influenced	627	1677	1.42	-0.54	2.56	0.02	0.2	1	1	0	1	0	0	0	1	0	0	0.038	0.246	0.013	0.58
GRMZM2G055699	---	---	---	6	137839420	137843385	non-TE influenced	515	1308	1.34	-1.21	0.7	1.75	-1.46	1	1	-1	0	1	-1	0	0	1	0	0	1	0.029	0.471
GRMZM2G055857	---	GroES-like zinc-binding alcohol dehydrogenase family protein [Source:Projected from Arabidopsis thaliana (AT3G15090) TAIR;Acc:AT3G15090]	GroES-like zinc-binding alcohol dehydrogenase family protein [Source:TAIR;Acc:AT3G15090]	3	196664854	196668478	non-TE influenced	285	701	1.3	-0.21	-0.18	1.04	-1.35	1	1	0	0	1	-1	0	0	1	0	0.047	0.314	0.016	0.312
GRMZM2G056247	---	Putative cytochrome P450 superfamily protein; Uncharacterized protein [Source:UniProtKB/TrEMBL;Acc:C4J0D4]	Cytochrome P450 72A14 [Source:UniProtKB/Swiss-Prot;Acc:Q9LUC6]	8	145150494	145157581	non-TE influenced	676	1501	1.15	0.45	-0.29	1.74	-0.03	1	1	0	0	1	0	0	0	1	0	0.074	0.121	0	1
GRMZM2G060896	---	Uncharacterized protein [Source:UniProtKB/TrEMBL;Acc:K7UQE0]	Spermine synthase [Source:UniProtKB/Swiss-Prot;Acc:Q94BN2]	4	226043211	226060591	non-TE influenced	517	2462	2.25	-0.27	0.78	1.08	-0.65	1	1	0	0	1	0	0	0	1	0	0	1	-9	-9
GRMZM2G064473	---	Plastidic ATP/ADP-transporter [Source:UniProtKB/TrEMBL;Acc:B6SVL2]	ADP,ATP carrier protein 2, chloroplastic [Source:UniProtKB/Swiss-Prot;Acc:P92935]	3	214552561	214558272	non-TE influenced	224	693	1.63	0.07	-1.31	0.21	1.22	1	1	0	-1	0	1	0	0	0	1	0	1	0	1
GRMZM2G066441	---	---	---	1	81219487	81222936	non-TE influenced	122	714	2.55	1.42	-0.23	2.92	2.13	1	1	1	0	1	1	1	0	1	1
GRMZM2G066885	---	Ascorbate-specific transmembrane electron transporter 2 [Source:UniProtKB/Swiss-Prot;Acc:C4IYS8]	Transmembrane ascorbate ferrireductase 1 [Source:UniProtKB/Swiss-Prot;Acc:Q8L856]	5	189091828	189094008	non-TE influenced	46	2209	5.58	-0.54	0.48	2.31	-2.1	1	1	0	0	1	-1	0	0	1	0
GRMZM2G067600	---	Putative uncharacterized protein [Source:UniProtKB/TrEMBL;Acc:B6SJA5]	unknown protein; Has 30201 Blast hits to 17322 proteins in 780 species: Archae - 12; Bacteria - 1396; Metazoa - 17338; Fungi - 3422; Plants - 5037; Viruses - 0; Other Eukaryotes - 2996 (source: NCBI BLink). [Source:TAIR;Acc:AT3G03341]	3	214901790	214902528	non-TE influenced	236	1902	3.01	-0.28	-1.29	4.6	-1.33	1	1	0	0	1	-1	0	0	1	0
GRMZM2G069713	---	Uncharacterized protein [Source:UniProtKB/TrEMBL;Acc:C0PLV7]	Probable protein phosphatase 2C 41 [Source:UniProtKB/Swiss-Prot;Acc:Q9LRZ4]	6	139060066	139063172	non-TE influenced	1537	5392	1.81	0.72	0.36	1.5	0.1	1	1	0	0	1	0	0	0	1	0	0.029	0.297	0.04	0.336
GRMZM2G070563	---		Auxin efflux carrier family protein [Source:TAIR;Acc:AT2G17500]	2	216298100	216300491	TE influenced	34	623	4.21	-0.04	1.29	1.7	-2.54	1	1	0	1	1	-1	0	1	1	0
GRMZM2G072029	---	Mitochondrial substrate carrier family protein [Source:Projected from Arabidopsis thaliana (AT1G79900) TAIR;Acc:AT1G79900]	Mitochondrial arginine transporter BAC2 [Source:UniProtKB/Swiss-Prot;Acc:Q9CA93]	8	27121881	27124303	non-TE influenced	236	659	1.49	0.93	1.86	3.26	2.15	1	1	0	1	1	1	0	1	1	1	0.004	0.53	0.113	0.187
GRMZM2G072632	---	Uncharacterized protein [Source:UniProtKB/TrEMBL;Acc:K7TIQ8]	Auxin efflux carrier family protein [Source:TAIR;Acc:AT2G17500]	10	90297677	90299717	non-TE influenced	46	461	3.32	-0.23	1.27	2.39	-1.81	1	1	0	1	1	-1	0	1	1	0
GRMZM2G074193	---	Putative uncharacterized protein [Source:UniProtKB/TrEMBL;Acc:B6U789]	Thioredoxin superfamily protein [Source:TAIR;Acc:AT5G38900]	1	248910288	248914268	non-TE influenced	183	414	1.18	-0.52	1.21	1.39	-0.21	1	1	0	1	1	0	0	1	1	0	0.004	0.533	0.374	0.015
GRMZM2G077823	---	---	---	2	213013815	213018729	non-TE influenced	212	2039	3.26	-0.48	-0.29	1.49	-0.93	1	1	0	0	1	0	0	0	1	0
GRMZM2G079281	---	---	---	2	224164426	224165180	non-TE influenced	37	423	3.53	0.04	0.27	1.18	-1.17	1	1	0	0	1	-1	0	0	1	0
GRMZM2G081571	---	Mo-molybdopterin cofactor sulfurase [Source:UniProtKB/TrEMBL;Acc:B6T4E6]	Molybdenum cofactor sulfurase family protein [Source:TAIR;Acc:AT1G30910]	2	199224763	199231073	non-TE influenced	843	1825	1.12	-0.07	-0.03	1.04	-0.8	1	1	0	0	1	0	0	0	1	0	0	1	0	1
GRMZM2G082180	---	tRNA modification GTPase trmE [Source:UniProtKB/TrEMBL;Acc:K7U3V6]	tRNA modification GTPase, putative [Source:TAIR;Acc:AT1G78010]	4	75721475	75725072	non-TE influenced	210	478	1.19	1.07	-0.92	0.36	-0.36	1	1	1	0	0	0	1	0	0	0	0.12	0.05	0	1
GRMZM2G085078	---		Glutamate synthase 1 [NADH], chloroplastic [Source:UniProtKB/Swiss-Prot;Acc:Q9LV03]	3	208411907	208423617	non-TE influenced	2708	5487	1.02	0.22	-0.83	1.01	1.26	1	1	0	0	1	1	0	0	1	1	0.019	0.275	-9	-9
GRMZM2G089355	---	Ribosomal protein L11 methyltransferase containing protein isoform 1; Uncharacterized protein [Source:UniProtKB/TrEMBL;Acc:K7VH23]	Putative E3 ubiquitin-protein ligase RING1b [Source:UniProtKB/Swiss-Prot;Acc:Q0WX00]	8	120657557	120659685	non-TE influenced	44	171	1.97	1.29	-0.48	0.39	0.32	1	1	1	0	0	0	1	0	0	0
GRMZM2G090010	---	Methionine aminopeptidase [Source:UniProtKB/TrEMBL;Acc:B4FNU5]	Methionine aminopeptidase 1C, chloroplastic/mitochondrial [Source:UniProtKB/Swiss-Prot;Acc:Q9FV51]	4	26450942	26455727	non-TE influenced	89	558	2.65	1.5	0.57	0.15	0.03	1	1	1	0	0	0	1	0	0	0	0.016	0.285	-9	-9
GRMZM2G092154	---	---	---	5	139803261	139808962	non-TE influenced	1073	2183	1.02	1.01	-0.5	-0.33	0.51	1	1	1	0	0	0	1	0	0	0	0.053	0.176	0.011	0.607
GRMZM2G097983	---	---	---	9	54415231	54417350	TE influenced	5	1001	7.64	2.66	0.21	-1.81	-0.7	1	1	1	0	0	0	1	0	0	0
GRMZM2G098129	---	Uncharacterized protein [Source:UniProtKB/TrEMBL;Acc:K7V1D8]	Guanylate-binding family protein [Source:TAIR;Acc:AT5G46070]	8	68925472	68932648	non-TE influenced	155	402	1.37	0.87	1.62	0.77	0.13	1	1	0	1	0	0	0	1	0	0	0.012	0.397	0	0.943
GRMZM2G099003	---	---	---	3	56900210	56902028	non-TE influenced	645	1765	1.45	-2.97	1.28	2.94	-2.99	1	1	-1	1	1	-1	0	1	1	0	0	1	0.114	0.22
GRMZM2G099166	---	---	---	3	202018877	202020411	non-TE influenced	8	75	3.3	-0.58	-0.65	2.08	1.31	1	1	0	0	1	1	0	0	1	1
GRMZM2G099340	---	---	---	3	17614009	17614990	non-TE influenced	86	2289	4.74	-0.3	1.15	-1.11	-1.58	1	1	0	1	-1	-1	0	1	0	0
GRMZM2G102860	---	---	---	10	134016791	134017480	TE influenced	70	378	2.42	1.6	-1.54	1.36	0.74	1	1	1	0	1	0	1	0	1	0
GRMZM2G102959	---		Ferredoxin--nitrite reductase, chloroplastic [Source:UniProtKB/Swiss-Prot;Acc:Q39161]	5	209955746	209958660	non-TE influenced	380	1256	1.73	-0.12	2.86	1.95	-1.05	1	1	0	1	1	0	0	1	1	0
GRMZM2G103013	---	---	---	4	205984469	205985341	non-TE influenced	109	414	1.93	3.59	-2.27	-0.58	-10.62	1	1	1	-1	0	-1	1	0	0	0	0.081	0.154	0	1
GRMZM2G103544	---	Uncharacterized protein [Source:UniProtKB/TrEMBL;Acc:C0HI99]	MACPF domain-containing protein CAD1 [Source:UniProtKB/Swiss-Prot;Acc:Q9C7N2]	3	197751467	197756996	non-TE influenced	375	1004	1.42	1.59	-1.21	0.71	-0.05	1	1	1	0	0	0	1	0	0	0	0.026	0.317	0	1
GRMZM2G104538	---	Probable phytol kinase, chloroplastic [Source:UniProtKB/Swiss-Prot;Acc:Q2N2K4]	Phytol kinase 1, chloroplastic [Source:UniProtKB/Swiss-Prot;Acc:Q9LZ76]	2	2500582	2502357	non-TE influenced	97	276	1.51	1.43	-0.85	0.55	-1.37	1	1	1	0	0	-1	1	0	0	0	0.016	0.347	-9	-9
GRMZM2G104760	---	Uncharacterized protein [Source:UniProtKB/TrEMBL;Acc:B4FNJ1]	Protein kinase superfamily protein [Source:TAIR;Acc:AT1G52540]	9	16186674	16189567	non-TE influenced	575	1250	1.12	0.29	-0.46	1.62	0	1	1	0	0	1	0	0	0	1	0	0.033	0.269	0	0.821
GRMZM2G104942	---	---	---	4	33149057	33152766	non-TE influenced	354	933	1.4	1.69	0.22	-1.48	-1.7	1	1	1	0	-1	-1	1	0	0	0	0.053	0.176	0	1
GRMZM2G106795	---	ADP-ribosylation factor; Uncharacterized protein [Source:UniProtKB/TrEMBL;Acc:B6TS42]	ADP-ribosylation factor B1C [Source:TAIR;Acc:AT3G03120]	4	158633590	158636781	non-TE influenced	134	414	1.63	0.39	-0.48	1.33	-1.07	1	1	0	0	1	0	0	0	1	0	0.015	0.33	-9	-9
GRMZM2G108527	---	---	---	3	83703300	83704486	TE influenced	26	649	4.66	2.95	3.76	0.5	1.03	1	1	0	1	0	0	0	1	0	0
GRMZM2G112598	---		Auxin efflux carrier family protein [Source:TAIR;Acc:AT2G17500]	3	29620546	29623590	non-TE influenced	7	649	6.47	0.02	1.45	1.77	-2.29	1	1	0	1	1	-1	0	1	1	0
GRMZM2G117993	---	Uncharacterized protein [Source:UniProtKB/TrEMBL;Acc:B4FLY5]	peptidases [Source:TAIR;Acc:AT1G34640]	2	212900215	212905203	non-TE influenced	19	752	5.3	1.08	-1.09	-0.25	0.41	1	1	1	0	0	0	1	0	0	0	0.05	0.245	-9	-9
GRMZM2G124175	---	---	---	5	4601729	4604073	TE influenced	136	300	1.15	0.93	-0.42	-0.36	3.31	1	1	0	0	0	1	0	0	0	1	0.042	0.305	-9	-9
GRMZM2G125571	---	---	---	3	219145194	219146419	non-TE influenced	37	1302	5.16	1.5	3.59	0.37	-1.48	1	1	1	1	0	-1	1	1	0	0
GRMZM2G128434	---	P-loop containing nucleoside triphosphate hydrolases superfamily protein [Source:Projected from Arabidopsis thaliana (AT5G35970) TAIR;Acc:AT5G35970]	P-loop containing nucleoside triphosphate hydrolases superfamily protein [Source:TAIR;Acc:AT5G35970]	7	83065175	83073766	non-TE influenced	355	3314	3.23	-1.21	0.13	1.08	-2.56	1	1	-1	0	1	-1	0	0	1	0	0	1	0.023	0.437
GRMZM2G132875	---	Putative oxidoreductase, aldo/keto reductase family protein; Uncharacterized protein [Source:UniProtKB/TrEMBL;Acc:B4F940]	NAD(P)-linked oxidoreductase superfamily protein [Source:TAIR;Acc:AT1G59960]	10	120514510	120516184	non-TE influenced	10	604	5.89	4.99	2.99	14.21	8.26	1	1	0	0	1	0	0	0	1	0
GRMZM2G133558	---	---	---	6	80302681	80304766	TE influenced	133	337	1.34	1.96	-0.89	-0.32	-0.61	1	1	1	0	0	0	1	0	0	0	0	1	0.035	0.382
GRMZM2G134708	---	Uncharacterized protein [Source:UniProtKB/TrEMBL;Acc:C0P4M0]	Probable monodehydroascorbate reductase, cytoplasmic isoform 3 [Source:UniProtKB/Swiss-Prot;Acc:Q9LFA3]	4	53106013	53110676	non-TE influenced	216	446	1.05	1.22	0.38	2.21	1.93	1	1	1	0	1	1	1	0	1	1	0.092	0.087	0.017	0.544
GRMZM2G134806	---	HSP70-interacting protein 1 [Source:Projected from Arabidopsis thaliana (AT4G22670) TAIR;Acc:AT4G22670]	FAM10 family protein At4g22670 [Source:UniProtKB/Swiss-Prot;Acc:Q93YR3]	4	241794528	241799858	non-TE influenced	611	1332	1.12	-0.21	1.57	1.04	0.31	1	1	0	1	1	0	0	1	1	0	0	1	0.016	0.571
GRMZM2G136453	---	---	---	1	195364024	195371310	non-TE influenced	766	2052	1.42	0.17	-0.93	1.49	0.14	1	1	0	0	1	0	0	0	1	0	0.074	0.155	0.013	0.569
GRMZM2G136495	---	Uncharacterized protein [Source:UniProtKB/TrEMBL;Acc:K7VHG7]	Serine carboxypeptidase-like 51 [Source:UniProtKB/Swiss-Prot;Acc:Q67Y83]	9	121838115	121841737	non-TE influenced	250	2912	3.54	-0.6	-0.84	1.02	-0.78	1	1	0	0	1	0	0	0	1	0
GRMZM2G137161	---	Amino acid/polyamine transporter II [Source:UniProtKB/TrEMBL;Acc:B6U2N6]	Transmembrane amino acid transporter family protein [Source:TAIR;Acc:AT3G28960]	2	42628940	42631697	non-TE influenced	13	489	5.21	0.05	-1.01	3.91	0.15	1	1	0	0	1	0	0	0	1	0	0.132	0.045	0.029	0.471
GRMZM2G139512	---	---	---	10	106451590	106454287	non-TE influenced	110	399	1.85	-0.37	1.32	2.18	0.07	1	1	0	1	1	0	0	1	1	0	0	1	0.059	0.258
GRMZM2G141136	---	---	---	10	72620825	72623231	non-TE influenced	86	345	2	-1.39	0.18	1.27	-0.39	1	1	-1	0	1	0	0	0	1	0
GRMZM2G141665	---	Uncharacterized protein [Source:UniProtKB/TrEMBL;Acc:B4FQ49]	Clavaminate synthase-like protein At3g21360 [Source:UniProtKB/Swiss-Prot;Acc:Q9LIG0]	3	7136742	7138326	non-TE influenced	881	2158	1.29	-1.16	0.71	1.06	-1.59	1	1	0	0	1	-1	0	0	1	0	0.048	0.203	0.031	0.558
GRMZM2G142409	---	Reticulon [Source:UniProtKB/TrEMBL;Acc:B6TG01]	Reticulon family protein [Source:TAIR;Acc:AT4G01230]	6	122127246	122129125	non-TE influenced	222	607	1.45	-0.9	1.36	4.53	0.01	1	1	0	1	1	0	0	1	1	0	0.001	0.585	0.001	0.696
GRMZM2G144782	---	RING finger and CHY zinc finger domain-containing protein 1; Uncharacterized protein [Source:UniProtKB/TrEMBL;Acc:B4FDC6]	CHY-type/CTCHY-type/RING-type Zinc finger protein [Source:TAIR;Acc:AT5G22920]	1	235547071	235550744	non-TE influenced	477	2470	2.37	3.51	-0.6	-0.53	0.44	1	1	1	0	0	0	1	0	0	0	0.133	0.051	0.186	0.101
GRMZM2G145213	---	general regulatory factor 13 [Source:Projected from Arabidopsis thaliana (AT1G78220) TAIR;Acc:AT1G78220]	14-3-3 family protein [Source:TAIR;Acc:AT1G22290]	4	5967057	5972575	non-TE influenced	360	892	1.31	1.99	-1.26	2.09	-0.84	1	1	1	0	1	0	1	0	1	0	0.043	0.247	0.008	0.616
GRMZM2G149216	---	LHT1 [Source:UniProtKB/TrEMBL;Acc:K7TGS4]	Lysine histidine transporter 1 [Source:UniProtKB/Swiss-Prot;Acc:Q9FKS8]	10	55162224	55165098	non-TE influenced	72	585	3.02	1.37	-1.1	1.29	0.83	1	1	1	0	1	0	1	0	1	0	0.242	0.006	0.004	0.664
GRMZM2G151992	---	Catalytic/ hydrolase [Source:UniProtKB/TrEMBL;Acc:K7WEQ0]	Haloacid dehalogenase-like hydrolase (HAD) superfamily protein [Source:TAIR;Acc:AT5G59480]	9	140100467	140102777	non-TE influenced	251	1202	2.26	0.84	3.43	3.09	-1.18	1	1	0	1	1	-1	0	1	1	0	0	1	0.031	0.645
GRMZM2G153815	---	Heat shock 70 kDa protein [Source:UniProtKB/TrEMBL;Acc:B6U4A3]	Heat shock 70 kDa protein 10, mitochondrial [Source:UniProtKB/Swiss-Prot;Acc:Q9LDZ0]	5	21719063	21724696	non-TE influenced	359	957	1.41	-0.51	4.77	1.45	0.33	1	1	0	1	1	0	0	1	1	0	0.005	0.537	0.039	0.415
GRMZM2G154752	---	Uncharacterized protein [Source:UniProtKB/TrEMBL;Acc:B4FW35]	Cytochrome P450 76C2 [Source:UniProtKB/Swiss-Prot;Acc:O64637]	7	123635276	123637214	non-TE influenced	320	1422	2.15	-1.76	0.38	2.56	-8.11	1	1	0	0	1	0	0	0	1	0	0.024	0.302	0	1
GRMZM2G156026	---	---	---	4	228133181	228135426	non-TE influenced	384	1822	2.25	-0.83	-0.89	1.13	-1.24	1	1	0	0	1	-1	0	0	1	0
GRMZM2G157267	---	Putative inositol polyphosphate phosphatase (Synaptogenin-like) family protein [Source:UniProtKB/TrEMBL;Acc:K7UKR9]	DNAse I-like superfamily protein [Source:TAIR;Acc:AT5G04980]	6	155418352	155423328	non-TE influenced	348	1223	1.81	1.05	-0.59	-0.76	0.15	1	1	1	0	0	0	1	0	0	0	0	1	0.011	0.607
GRMZM2G160454	---	---	---	1	100591387	100605965	non-TE influenced	15	395	4.68	0.03	2.98	2.62	-0.05	1	1	0	1	1	0	0	1	1	0	0.018	0.338	-9	-9
GRMZM2G161643	---	1,4-beta-D-glucanase; Endo-1,3;1,4-beta-D-glucanase; Uncharacterized protein [Source:UniProtKB/TrEMBL;Acc:B4FHX7]	alpha/beta-Hydrolases superfamily protein [Source:TAIR;Acc:AT3G23600]	8	107694773	107699923	non-TE influenced	35	390	3.48	0.05	-0.27	1.49	-0.44	1	1	0	0	1	0	0	0	1	0
GRMZM2G162359	---	---	---	7	10656437	10658172	TE influenced	142	567	2	-0.23	2.82	7.3	7.33	1	1	0	1	1	1	0	1	1	1
GRMZM2G162968	---	Putative chaperone clbp family protein [Source:UniProtKB/TrEMBL;Acc:K7VD78]	Chaperone protein ClpB3, chloroplastic [Source:UniProtKB/Swiss-Prot;Acc:Q9LF37]	9	124293005	124299258	non-TE influenced	397	1529	1.94	0.27	5.79	4.66	0.48	1	1	0	1	1	0	0	1	1	0	0.029	0.299	0	1
GRMZM2G164131	---	HPP [Source:UniProtKB/TrEMBL;Acc:B6TMS3]	Integral membrane HPP family protein [Source:TAIR;Acc:AT5G62720]	5	13514636	13518019	non-TE influenced	22	717	5.01	1.51	-0.97	-0.01	-1.17	1	1	1	0	0	0	1	0	0	0
GRMZM2G164963	---		unknown protein; FUNCTIONS IN: molecular_function unknown; INVOLVED IN: biological_process unknown; LOCATED IN: chloroplast; EXPRESSED IN: 20 plant structures; EXPRESSED DURING: 13 growth stages; CONTAINS InterPro DOMAIN/s: Protein of unknown functi /.../2499 (InterPro:IPR019634); Has 319 Blast hits to 317 proteins in 103 species: Archae - 0; Bacteria - 147; Metazoa - 0; Fungi - 0; Plants - 64; V…	2	194806570	194808369	non-TE influenced	360	876	1.28	1.71	-0.53	-1.62	-1.31	1	1	1	0	-1	-1	1	0	0	0	0.029	0.304	-9	-9
GRMZM2G165192	---	AER [Source:UniProtKB/TrEMBL;Acc:B6U4R0]	HXXXD-type acyl-transferase family protein [Source:TAIR;Acc:AT5G01210]	3	178457939	178459898	non-TE influenced	263	1504	2.51	-0.67	0.11	-1.62	2.47	1	1	0	0	-1	1	0	0	0	1	0.063	0.227	0.016	0.572
GRMZM2G167758	---	Nuclear transport factor 2 (NTF2) family protein [Source:Projected from Arabidopsis thaliana (AT5G04830) TAIR;Acc:AT5G04830]	Nuclear transport factor 2 (NTF2) family protein [Source:TAIR;Acc:AT5G04830]	8	156424409	156425827	non-TE influenced	387	2120	2.45	0.28	-0.12	1.54	-1.74	1	1	0	0	1	-1	0	0	1	0
GRMZM2G169013	---	---	---	2	7863201	7865237	non-TE influenced	55	629	3.52	-0.91	4.68	2.9	1.02	1	1	0	1	1	1	0	1	1	1
GRMZM2G169220	---	---	---	6	33724021	33725118	non-TE influenced	73	329	2.17	2.91	-1.39	-0.58	-0.66	1	1	1	0	0	0	1	0	0	0
GRMZM2G170890	---	Mitochondria fission 1 protein [Source:UniProtKB/TrEMBL;Acc:B6TRK0]	Mitochondrial fission 1 protein A [Source:UniProtKB/Swiss-Prot;Acc:Q9M1J1]	9	128912203	128915064	non-TE influenced	136	369	1.44	2.27	0.69	0.66	-0.68	1	1	1	0	0	0	1	0	0	0	0.003	0.495	0.004	0.64
GRMZM2G172900	---	Serine/threonine-protein kinase Nek4 [Source:UniProtKB/TrEMBL;Acc:B6U7Q1]	Serine/threonine-protein kinase Nek7 [Source:UniProtKB/Swiss-Prot;Acc:Q9LHI7]	5	179193391	179197382	non-TE influenced	399	917	1.2	1.15	-0.95	-0.15	-0.19	1	1	1	0	0	0	1	0	0	0	0.004	0.543	0	1
GRMZM2G177070	---		cell division protein ftsH, putative [Source:TAIR;Acc:AT3G02450]	2	41037678	41049192	non-TE influenced	11	2260	7.63	1	-1.05	0.35	-0.67	1	1	1	0	0	0	1	0	0	0	0.037	0.249	0	1
GRMZM2G179146	---	ATP synthase protein I -related [Source:Projected from Arabidopsis thaliana (AT2G31040) TAIR;Acc:AT2G31040]	ATP synthase protein I -related [Source:TAIR;Acc:AT2G31040]	8	149573493	149581776	non-TE influenced	1408	15524	3.46	1.29	0.13	-0.35	-1.7	1	1	1	0	0	-1	1	0	0	0	0.033	0.256	-9	-9
GRMZM2G306597	---	---	---	10	48395381	48396735	TE influenced	270	3245	3.59	3.64	-0.65	-1.58	0.19	1	1	1	0	0	0	1	0	0	0
GRMZM2G310947	---	Cell Division Protein AAA ATPase family [Source:UniProtKB/TrEMBL;Acc:B6SSL1]	P-loop containing nucleoside triphosphate hydrolases superfamily protein [Source:TAIR;Acc:AT3G28580]	1	180651801	180653986	non-TE influenced	154	605	1.98	3.33	0.23	1.35	2.51	1	1	1	0	1	1	1	0	1	1	0.225	0.008	-9	-9
GRMZM2G312661	---	Uncharacterized protein [Source:UniProtKB/TrEMBL;Acc:C0P445]	Calcium-binding protein CML42 [Source:UniProtKB/Swiss-Prot;Acc:Q9SVG9]	1	54604122	54605973	non-TE influenced	520	1154	1.15	5.28	-0.36	2.39	2.59	1	1	1	0	1	1	1	0	1	1	0	1	-9	-9
GRMZM2G323888	---	Uncharacterized protein [Source:UniProtKB/TrEMBL;Acc:K7VH98]	unknown protein; BEST Arabidopsis thaliana protein match is: unknown protein (TAIR:AT3G15630.1); Has 61 Blast hits to 61 proteins in 13 species: Archae - 0; Bacteria - 0; Metazoa - 0; Fungi - 0; Plants - 61; Viruses - 0; Other Eukaryotes - 0 (source /.../ BLink). [Source:TAIR;Acc:AT1G52720]	6	128648202	128649046	non-TE influenced	348	2580	2.89	2.1	1.3	1.37	2.77	1	1	1	1	1	1	1	1	1	1	0	1	0.057	0.428
GRMZM2G336896	---	---	---	5	161716475	161717486	non-TE influenced	32	224	2.82	-0.65	4.11	1.11	0.74	1	1	0	1	0	0	0	1	0	0
GRMZM2G338160	---	---	---	3	137741650	137742777	non-TE influenced	113	464	2.04	-1.15	-1.26	-0.43	1.36	1	1	-1	0	0	1	0	0	0	1	0	0.812	0.035	0.382
GRMZM2G358153	---	---	---	4	12097106	12098498	non-TE influenced	2	1037	8.96	-1.13	-1.55	4.32	4.68	1	1	0	0	1	1	0	0	1	1	0.146	0.04	0	1
GRMZM2G361256	---	Uncharacterized protein [Source:UniProtKB/TrEMBL;Acc:K7VHD1]	ABC transporter C family member 7 [Source:UniProtKB/Swiss-Prot;Acc:Q9LK62]	9	151628188	151635468	non-TE influenced	79	521	2.71	-0.27	-0.23	1.63	1.14	1	1	0	0	1	1	0	0	1	1	0.07	0.239	0.073	0.315
GRMZM2G392513	---	Uncharacterized protein [Source:UniProtKB/TrEMBL;Acc:K7TF71]	Inositol-3-phosphate synthase isozyme 1 [Source:UniProtKB/Swiss-Prot;Acc:P42801]	10	11408729	11421794	non-TE influenced	1257	6319	2.33	-2.62	-0.22	1.44	-2.14	1	1	-1	0	1	-1	0	0	1	0
GRMZM2G392791	---	Epoxide hydrolase 2; Uncharacterized protein [Source:UniProtKB/TrEMBL;Acc:B6SUW2]	alpha/beta-Hydrolases superfamily protein [Source:TAIR;Acc:AT3G51000]	1	180015529	180017868	non-TE influenced	126	567	2.17	-0.73	0.38	3.74	0.07	1	1	0	0	1	0	0	0	1	0
GRMZM2G398500	---	Methylglutaconyl-CoA hydratase [Source:UniProtKB/TrEMBL;Acc:B6UAJ5]	ATP-dependent caseinolytic (Clp) protease/crotonase family protein [Source:TAIR;Acc:AT4G16800]	5	191144138	191148629	non-TE influenced	355	958	1.43	-0.2	-0.47	1.11	-1.04	1	1	0	0	1	-1	0	0	1	0
GRMZM2G404682	---		Heavy metal transport/detoxification superfamily protein [Source:TAIR;Acc:AT5G48290]	2	40467863	40468561	non-TE influenced	29	132	2.21	2.08	-1.85	-9.72	0.64	1	1	1	0	0	0	1	0	0	0	0.087	0.138	-9	-9
GRMZM2G423027	---	Protein-L-isoaspartate O-methyltransferase [Source:UniProtKB/TrEMBL;Acc:B4FN58]	Protein-L-isoaspartate O-methyltransferase 1 [Source:UniProtKB/Swiss-Prot;Acc:Q42539]	4	53982266	53989836	non-TE influenced	428	1333	1.64	-0.36	0.58	1.37	-0.61	1	1	0	0	1	0	0	0	1	0
GRMZM2G423927	---	---	---	1	301092022	301095672	TE influenced	781	2305	1.56	3.01	0.18	-0.02	0.91	1	1	1	0	0	0	1	0	0	0
GRMZM2G426591	---	Uncharacterized protein [Source:UniProtKB/TrEMBL;Acc:B4FTW4]	Polyadenylate-binding protein RBP45C [Source:UniProtKB/Swiss-Prot;Acc:Q93W34]	4	28369381	28376306	non-TE influenced	68	1602	4.56	2.01	-0.09	0.39	0.1	1	1	1	0	0	0	1	0	0	0	0.022	0.227	-9	-9
GRMZM2G428391	---	Heat shock cognate 70 kDa protein 2 [Source:UniProtKB/TrEMBL;Acc:B6SZ69]	Probable mediator of RNA polymerase II transcription subunit 37c [Source:UniProtKB/Swiss-Prot;Acc:Q9LHA8]	1	41105576	41108339	non-TE influenced	273	805	1.56	-0.27	6.26	2.05	2.14	1	1	0	1	1	1	0	1	1	1	0	1	0	1
GRMZM2G436593	---	Mitochondrial 2-oxoglutarate/malate carrier protein [Source:UniProtKB/TrEMBL;Acc:B6TRY7]	Mitochondrial uncoupling protein 6 [Source:UniProtKB/Swiss-Prot;Acc:Q9FY68]	1	200669882	200671531	non-TE influenced	242	1380	2.51	3.16	-1.26	0.76	0.26	1	1	1	0	0	0	1	0	0	0	0.028	0.743	0.028	0.367
GRMZM2G450939	---	---	---	4	26718231	26722138	non-TE influenced	336	756	1.17	-0.83	-0.1	3.71	-0.34	1	1	0	0	1	0	0	0	1	0	0	1	0	1
GRMZM2G451112	---	---	---	9	89133594	89135770	TE influenced	137	1386	3.34	0.32	1.13	0.07	0.78	1	1	0	1	0	0	0	1	0	0
GRMZM2G458549	---	Mevalonate/galactokinase family protein [Source:Projected from Arabidopsis thaliana (AT3G06580) TAIR;Acc:AT3G06580]	Galactokinase [Source:UniProtKB/Swiss-Prot;Acc:Q9SEE5]	1	295530301	295537431	non-TE influenced	691	3045	2.14	-0.03	-0.49	1.69	0.06	1	1	0	0	1	0	0	0	1	0	0.025	0.325	0.007	0.632
GRMZM2G460566	---	---	---	8	159494160	159495366	non-TE influenced	127	1749	3.78	1.86	1.19	1.3	0.49	1	1	1	1	1	0	1	1	1	0	0.179	0.026	0.138	0.143
GRMZM2G470653	---	Uncharacterized protein [Source:UniProtKB/TrEMBL;Acc:K7TRI8]	2Fe-2S ferredoxin-like superfamily protein [Source:TAIR;Acc:AT4G32590]	4	10548172	10549883	non-TE influenced	77	2749	5.15	0.61	0.89	1.15	1.84	1	1	0	0	1	1	0	0	1	1
GRMZM2G475148	---		Auxin efflux carrier family protein [Source:TAIR;Acc:AT2G17500]	7	115242111	115247553	non-TE influenced	3	316	6.8	0.15	1.76	1.78	-2.29	1	1	0	1	1	0	0	1	1	0
GRMZM2G477340	---	---	---	8	65803599	65809776	non-TE influenced	76	465	2.62	-0.95	-1.49	1.96	-0.78	1	1	0	-1	1	0	0	0	1	0	0.021	0.334	-9	-9
GRMZM2G481005	---	---	---	9	13918175	13923822	non-TE influenced	5	368	6.15	1.8	-1.54	2.11	1.19	1	1	1	0	1	1	1	0	1	1	0.032	0.32	-9	-9
GRMZM2G523414	---	---	---	6	72415276	72415925	non-TE influenced	109	363	1.74	-0.28	4.34	3.79	-2.91	1	1	0	1	1	-1	0	1	1	0
GRMZM2G524711	---	Uncharacterized protein [Source:UniProtKB/TrEMBL;Acc:B4FWM6]	LOCATED IN: plasma membrane; EXPRESSED IN: 23 plant structures; EXPRESSED DURING: 13 growth stages; CONTAINS InterPro DOMAIN/s: von Willebrand factor, type A (InterPro:IPR002035); BEST Arabidopsis thaliana protein match is: inter-alpha-trypsin inhib /.../eavy chain-related (TAIR:AT1G19110.1); Has 1407 Blast hits to 1406 proteins in 307 species: Archae - 6; Bacteria - 522; Metazoa - 484; Fungi - 5…	1	70585635	70597855	non-TE influenced	151	622	2.04	1.49	-1.55	-0.7	0.63	1	1	1	-1	0	0	1	0	0	0	0	1	0	1
GRMZM2G701044	---	---	---	6	105530898	105531754	TE influenced	26	97	1.92	1.63	-1.24	1.03	-0.29	1	1	1	0	1	0	1	0	1	0
GRMZM2G703582	---		2-oxoglutarate (2OG) and Fe(II)-dependent oxygenase superfamily protein [Source:TAIR;Acc:AT4G25310]	1	61951365	61952973	non-TE influenced	123	884	2.85	-1.86	2.07	2.29	-1.95	1	1	-1	1	1	-1	0	1	1	0	0.035	0.302	0.001	0.64
GRMZM5G800723	---	---	---	1	245334428	245339916	non-TE influenced	194	446	1.2	-0.46	1.33	2.77	-0.16	1	1	0	1	1	0	0	1	1	0	0.015	0.237	-9	-9
GRMZM5G836174	---	Phosphatase phospho1; Uncharacterized protein [Source:UniProtKB/TrEMBL;Acc:B4F825]	Inorganic pyrophosphatase 2 [Source:UniProtKB/Swiss-Prot;Acc:Q9FZ62]	8	154976915	154978364	non-TE influenced	201	690	1.78	3.61	2.44	1.14	-1.58	1	1	1	1	1	-1	1	1	1	0	0.016	0.188	-9	-9
GRMZM5G836322	---	---	---	4	5513852	5514711	non-TE influenced	30	501	4.07	-0.33	2.08	0.22	-0.67	1	1	0	1	0	0	0	1	0	0
GRMZM5G868222	---	Uncharacterized protein [Source:UniProtKB/TrEMBL;Acc:K7URE8]	Acyl-CoA N-acyltransferases (NAT) superfamily protein [Source:TAIR;Acc:AT4G19985]	6	133557442	133558178	non-TE influenced	99	274	1.47	1.25	-1.51	-0.91	-1.47	1	1	1	0	0	-1	1	0	0	0
GRMZM5G869530	---	---	---	7	63018122	63019391	TE influenced	67	145	1.11	3.32	-2.69	-1.78	0.61	1	1	1	0	0	0	1	0	0	0	0.162	0.009	0	1
GRMZM5G873765	---	---	---	6	127465060	127466449	TE influenced	145	762	2.4	3.97	-3.98	-2.31	0.59	1	1	1	-1	0	0	1	0	0	0
GRMZM5G874430	---	---	---	9	44190784	44192321	non-TE influenced	28	176	2.66	0.1	0.4	1.91	1.65	1	1	0	0	1	1	0	0	1	1
GRMZM5G891282	---	Ribose-5-phosphate isomerase; Uncharacterized protein [Source:UniProtKB/TrEMBL;Acc:C0PBH7]	Probable ribose-5-phosphate isomerase 2 [Source:UniProtKB/Swiss-Prot;Acc:Q9ZU38]	4	187624399	187625693	non-TE influenced	263	766	1.54	1.59	-0.94	-0.53	0.83	1	1	1	0	0	0	1	0	0	0	0	1	-9	-9
GRMZM5G892921	---	---	---	2	60472601	60472848	TE influenced	9	205	4.49	-0.44	0.83	-2.07	2.57	1	1	0	0	-1	1	0	0	0	1
GRMZM2G052100	aasr5	abscisic acid stress ripening5	---	10	116077391	116078438	non-TE influenced	4560	24123	2.4	2.4	-0.72	-0.86	-1.41	1	1	1	0	0	-1	1	0	0	0
GRMZM2G072529	acco31	1-aminocyclopropane-1-carboxylate oxidase15	1-aminocyclopropane-1-carboxylate oxidase 5 [Source:UniProtKB/Swiss-Prot;Acc:Q0WPW4]	10	90301775	90303069	non-TE influenced	154	1068	2.8	2.64	1.56	1.65	4.4	1	1	1	1	1	1	1	1	1	1
GRMZM2G126010	act1	Actin-1 [Source:UniProtKB/Swiss-Prot;Acc:P02582]	Actin-2 [Source:UniProtKB/Swiss-Prot;Acc:Q96292]	8	99906105	99909909	non-TE influenced	1253	2643	1.08	0.46	0.38	3.07	-0.2	1	1	0	0	1	0	0	0	1	0	0.002	0.559	0	1
GRMZM2G088064	alt4	L-alanine:2-oxoglutarate aminotransferase4	Alanine aminotransferase 2, mitochondrial [Source:UniProtKB/Swiss-Prot;Acc:Q9LDV4]	5	37251427	37256273	non-TE influenced	98	39372	8.65	0.11	-0.84	1.55	-3.91	1	1	0	0	1	-1	0	0	1	0
GRMZM2G087254	aprl2	Adenosine 5'-phosphosulfate reductase 2 [Source:UniProtKB/TrEMBL;Acc:Q5EUC8]	5'-adenylylsulfate reductase 1, chloroplastic [Source:UniProtKB/Swiss-Prot;Acc:P92979]	2	203181028	203184356	non-TE influenced	133	284	1.09	1.3	1.95	0.85	-0.62	1	1	1	1	0	0	1	1	0	0	0.043	0.281	-9	-9
GRMZM2G159937	bhlh57	bHLH-transcription factor 57	---	3	204715844	204717904	non-TE influenced	63	565	3.15	1.04	-0.4	-3.78	3.58	1	1	1	0	-1	1	1	0	0	1	0.053	0.194	0.182	0.094
GRMZM2G098298	ccp1	Cysteine proteinase 1 [Source:UniProtKB/Swiss-Prot;Acc:Q10716]	Papain family cysteine protease [Source:TAIR;Acc:AT4G16190]	5	158904820	158908319	non-TE influenced	2643	6110	1.21	2.72	-0.82	-0.06	-0.79	1	1	1	0	0	0	1	0	0	0
GRMZM2G102079	cyp19	cytochrome P-450 19	---	7	6540482	6542475	non-TE influenced	620	1306	1.07	-0.92	0.34	1.14	-0.13	1	1	0	0	1	0	0	0	1	0	0.055	0.228	-9	-9
GRMZM2G168474	czog1	cis-zeatin O-glucosyltransferase1	---	2	19085823	19087692	non-TE influenced	363	1034	1.51	1.17	1.87	4.58	1.12	1	1	0	0	1	0	0	0	1	0	0.349	0.004	0.049	0.324
GRMZM2G148333	ereb202	AP2-EREBP-transcription factor 202	---	2	184209896	184212209	non-TE influenced	190	625	1.72	0.29	0.9	0.99	1.43	1	1	0	0	0	1	0	0	0	1	0.015	0.41	0.104	0.25
GRMZM2G095968	expa6	Expansin-like6	Expansin-like A2 [Source:UniProtKB/Swiss-Prot;Acc:Q9SVE5]	1	7353116	7355434	non-TE influenced	610	218	-1.48	0.14	-2.25	1.64	0.42	1	-1	0	-1	1	0	0	1	0	0	0.045	0.277	0	1
GRMZM2G010920	glk18	G2-like-transcription factor 18; myb-like HTH transcriptional regulator family protein [Source:Projected from Arabidopsis thaliana (AT3G13040) TAIR;Acc:AT3G13040]	myb-like HTH transcriptional regulator family protein [Source:TAIR;Acc:AT3G13040]	5	77781452	77784526	non-TE influenced	1055	305	-1.79	-0.57	1.16	0.94	-2.06	1	-1	0	1	0	-1	0	0	0	1	0.023	0.334	0.028	0.495
GRMZM2G024104	gln2	Glutamine synthetase root isozyme 2 [Source:UniProtKB/Swiss-Prot;Acc:P38560]	Glutamine synthetase cytosolic isozyme 1-2 [Source:UniProtKB/Swiss-Prot;Acc:Q8LCE1]	1	267960169	267963183	non-TE influenced	3808	1852	-1.04	-1.12	-1.25	2.22	-0.2	1	-1	-1	0	1	0	1	0	0	0	0	1	0.05	0.364
GRMZM2G154580	GRMZM2G154580	---	---	1	90223947	90224841	non-TE influenced	188	59	-1.68	-0.86	0.82	2.85	-3.12	1	-1	0	0	1	-1	0	0	0	1	0.044	0.216	0	1
GRMZM2G335618	gst19	glutathione transferase19	Glutathione S-transferase U27 [Source:UniProtKB/Swiss-Prot;Acc:Q9LZG7]	6	104021616	104022697	non-TE influenced	807	3547	2.14	-0.83	-1.55	3	-2.46	1	1	0	0	1	-1	0	0	1	0	0.01	0.529	0	0.666
GRMZM2G475059	gst31	glutathione transferase31	Glutathione S-transferase U11 [Source:UniProtKB/Swiss-Prot;Acc:Q9CAS6]	1	8107800	8109879	non-TE influenced	252	520	1.05	3.75	-1.09	1.51	2.55	1	1	1	0	1	1	1	0	1	1
GRMZM2G127537	hb11	Homeobox-transcription factor 11	---	7	123539134	123541042	non-TE influenced	116	308	1.4	-0.43	0.25	1.78	-2.45	1	1	0	0	1	-1	0	0	1	0	0.026	0.251	-9	-9
GRMZM2G041127	hb54	Homeobox-transcription factor 54	Homeobox-leucine zipper protein ATHB-5 [Source:UniProtKB/Swiss-Prot;Acc:P46667]	2	188712314	188714917	non-TE influenced	442	1737	1.98	2.06	-2.35	-1.53	-0.85	1	1	1	-1	-1	0	1	0	0	0	0.051	0.188	0.147	0.137
GRMZM2G035584	hct6	hydroxycinnamoyltransferase6	Shikimate O-hydroxycinnamoyltransferase [Source:UniProtKB/Swiss-Prot;Acc:Q9FI78]	5	183658122	183663110	non-TE influenced	445	1098	1.3	1.28	-0.37	-0.69	0.47	1	1	1	0	0	0	1	0	0	0	0.026	0.369	-9	-9
GRMZM2G155767	hk4	histidine kinase4	Histidine kinase 4 [Source:UniProtKB/Swiss-Prot;Acc:Q9C5U0]	1	269016266	269022761	non-TE influenced	815	1841	1.18	-0.62	1.91	1.3	-0.34	1	1	0	1	1	0	0	1	1	0	0.033	0.357	0	1
GRMZM2G034157	hsp18c	heat shock protein18c; 17.8 kDa class II heat shock protein [Source:UniProtKB/Swiss-Prot;Acc:P24632]	17.7 kDa class II heat shock protein [Source:UniProtKB/Swiss-Prot;Acc:O81822]	8	21620266	21621116	non-TE influenced	13	79	2.57	2.15	10.12	7.79	1.3	1	1	1	1	1	1	1	1	1	1
GRMZM2G093526	ks2	kaurene synthase2	Ent-kaur-16-ene synthase, chloroplastic [Source:UniProtKB/Swiss-Prot;Acc:Q9SAK2]	2	10574515	10578571	non-TE influenced	816	6438	2.98	2.25	-0.52	3.33	-0.48	1	1	1	0	1	0	1	0	1	0	0.125	0.044	0.006	0.678
GRMZM2G339563	lls1	Lethal leaf-spot 1 [Source:UniProtKB/TrEMBL;Acc:O04129]	Pheophorbide a oxygenase, chloroplastic [Source:UniProtKB/Swiss-Prot;Acc:Q9FYC2]	1	10090835	10095173	non-TE influenced	1213	3343	1.46	-0.8	1.56	3.11	0.21	1	1	0	1	1	0	0	1	1	0	0.03	0.302	0.01	0.727
GRMZM2G170128	mate2	multidrug and toxic compound extrusion2	MATE efflux family protein [Source:TAIR;Acc:AT3G21690]	5	20622821	20626799	non-TE influenced	1783	5850	1.71	1.2	0.53	0.88	0	1	1	1	0	0	0	1	0	0	0	0.032	0.285	0	0.821
GRMZM2G024550	mterf17	mTERF domain protein17; mitochondrial transcription termination factor family protein	Mitochondrial transcription termination factor family protein [Source:TAIR;Acc:AT4G14605]	5	181938089	181940862	non-TE influenced	202	797	1.98	-2.04	0.91	1.6	-1.35	1	1	-1	0	1	-1	0	0	1	0	0.079	0.11	0	1
GRMZM2G049695	mybr24	MYB-related-transcription factor 24	---	8	20520277	20522116	non-TE influenced	119	400	1.75	-0.53	-0.89	2.45	1.49	1	1	0	0	1	1	0	0	1	1	0.019	0.37	0.004	0.691
GRMZM2G121753	mybr89	MYB-related-transcription factor 89	---	3	211692320	211693746	non-TE influenced	2394	1071	-1.16	2.32	-0.55	2.22	-5.15	1	-1	1	0	1	-1	0	0	0	1
GRMZM2G127379	nactf25	NAC-transcription factor 25	---	10	2682268	2684357	non-TE influenced	652	123	-2.41	-2.85	-0.13	1.63	2.04	1	-1	-1	0	1	1	1	0	0	0
GRMZM2G162739	nactf5	NAC-transcription factor 5	---	2	159575160	159577058	non-TE influenced	673	304	-1.15	1.49	-0.48	-1.73	1.38	1	-1	1	0	-1	1	0	0	1	0
GRMZM2G003715	nactf61	NAC-transcription factor 61	NAC domain-containing protein 14 [Source:UniProtKB/Swiss-Prot;Acc:B5X570]	10	78142632	78146839	non-TE influenced	17	243	3.83	3.26	-0.68	0.92	2.15	1	1	1	0	0	1	1	0	0	1	0.018	0.283	-9	-9
GRMZM2G312201	nactf70	NAC-transcription factor 70	---	3	186256882	186265853	non-TE influenced	21	678	5.02	0.42	-0.97	-0.36	1.62	1	1	0	0	0	1	0	0	0	1	0.041	0.23	0	1
GRMZM2G028325	nip2a	NOD26-like membrane intrinsic protein2	---	5	206972501	206976357	non-TE influenced	948	392	-1.28	0.62	-0.94	3.19	-1.8	1	-1	0	0	1	-1	0	0	0	1	0.039	0.343	0	1
GRMZM2G170013	nyc1	non-yellow coloring1	Probable chlorophyll(ide) b reductase NYC1, chloroplastic [Source:UniProtKB/Swiss-Prot;Acc:Q93ZA0]	3	2138069	2142526	non-TE influenced	3998	9020	1.17	3.5	-1.57	0.22	-0.19	1	1	1	-1	0	0	1	0	0	0	0.028	0.351	0	1
GRMZM2G148281	opr7	12-oxo-phytodienoic acid reductase7	12-oxophytodienoate reductase 3 [Source:UniProtKB/Swiss-Prot;Acc:Q9FUP0]	1	207946160	207950205	non-TE influenced	599	186	-1.69	-0.47	-1.48	-1.47	1.11	1	-1	0	0	-1	1	0	0	1	0	0.019	0.338	-9	-9
GRMZM2G326707	pht1	phosphate transporter protein1	---	5	31900810	31903008	non-TE influenced	203	1983	3.29	1.41	-0.22	0.47	0.05	1	1	1	0	0	0	1	0	0	0
GRMZM2G014914	pip2e	Aquaporin PIP2-1 (plasma membrane intrinsic protein2)	Probable aquaporin PIP2-4 [Source:UniProtKB/Swiss-Prot;Acc:Q9FF53]	7	41435006	41438812	non-TE influenced	5118	2412	-1.08	-1.55	-1.41	1.22	0.21	1	-1	-1	0	1	0	1	0	0	0	0.117	0.051	0	1
GRMZM2G153369	pmpm2	proteolipid membrane potential regulator2	---	2	199044953	199046279	non-TE influenced	269	641	1.25	-0.36	-1.16	2.24	-0.89	1	1	0	0	1	0	0	0	1	0
GRMZM2G135091	ppck2	phosphoenolpyruvate carboxylase kinase2	Phosphoenolpyruvate carboxylase kinase 1 [Source:UniProtKB/Swiss-Prot;Acc:Q9SPK4]	4	143105617	143107036	non-TE influenced	28	375	3.75	1.97	-0.71	0.8	-1.81	1	1	1	0	0	-1	1	0	0	0	0	1	-9	-9
GRMZM2G134628	prh13	protein phosphatase homolog13	Protein phosphatase 2C 16 [Source:UniProtKB/Swiss-Prot;Acc:Q9CAJ0]	3	220928320	220934085	non-TE influenced	1203	219	-2.46	-0.93	-0.59	2.23	-1.14	1	-1	0	0	1	-1	0	0	0	1	0.025	0.325	0.047	0.332
GRMZM2G169890	sod4	Superoxide dismutase [Cu-Zn] 4A [Source:UniProtKB/Swiss-Prot;Acc:P23345]	Superoxide dismutase [Cu-Zn] 1 [Source:UniProtKB/Swiss-Prot;Acc:P24704]	1	60147436	60150970	non-TE influenced	628	3076	2.29	-0.42	0.34	1.59	-0.51	1	1	0	0	1	0	0	0	1	0	0.038	0.374	-9	-9
GRMZM2G074097	thi2	Thiamine thiazole synthase 2	Thiamine thiazole synthase, chloroplastic [Source:UniProtKB/Swiss-Prot;Acc:Q38814]	3	218917243	218918947	non-TE influenced	47	935	4.32	4.64	-3.17	-0.58	-1.26	1	1	1	-1	0	-1	1	0	0	0	0.006	0.52	0.117	0.206
GRMZM2G103945	tip4a	tonoplast intrinsic protein4	---	6	133537405	133539720	non-TE influenced	760	2618	1.78	6.78	-2.69	0.27	4.57	1	1	1	-1	0	1	1	0	0	1	0.012	0.45	0.068	0.359
GRMZM2G144653	trh2	thioredoxin h homolog2	Thioredoxin H1 [Source:UniProtKB/Swiss-Prot;Acc:P29448]	7	13181810	13184354	non-TE influenced	2284	5725	1.33	0.44	2.65	0.98	-0.79	1	1	0	1	0	0	0	1	0	0	0	1	0	1
GRMZM2G174396	trpp8	trehalose-6-phosphate phosphatase8	---	7	100351591	100353678	non-TE influenced	621	234	-1.41	1.71	0.83	-3.85	-0.21	1	-1	1	0	-1	0	0	0	1	0	0.113	0.128	-9	-9
GRMZM2G162755	ugt1	UDP-glucosyl transferase1	---	6	120058984	120060863	non-TE influenced	504	67	-2.92	-0.19	1.02	-2.39	-1.43	1	-1	0	1	-1	-1	0	0	1	1	0.185	0.014	0	1
GRMZM2G137329	umc1177	Nonspecific lipid-transfer protein [Source:UniProtKB/TrEMBL;Acc:B6SP11]	Bifunctional inhibitor/lipid-transfer protein/seed storage 2S albumin superfamily protein [Source:TAIR;Acc:AT3G57310]	1	2993011	2993734	non-TE influenced	2140	265	-3.01	-1.28	-0.55	1.66	-6.22	1	-1	0	0	1	-1	0	0	0	1	0	1	0.006	0.641
GRMZM2G151227	whp1	Chalcone synthase WHP1 [Source:UniProtKB/Swiss-Prot;Acc:P24824]	Chalcone synthase [Source:UniProtKB/Swiss-Prot;Acc:P13114]	2	224558005	224561990	non-TE influenced	33	593	4.16	-0.29	1.04	-3.61	-1.42	1	1	0	1	-1	-1	0	1	0	0	0	1	0.016	0.572
GRMZM2G071907	wrky50	WRKY-transcription factor 50	---	2	11760940	11762535	non-TE influenced	197	548	1.48	0.69	-0.85	1.03	0.52	1	1	0	0	1	0	0	0	1	0	0.039	0.343	0.001	0.735
GRMZM2G127139	zep1	Zeaxanthin epoxidase1	Zeaxanthin epoxidase, chloroplastic [Source:UniProtKB/Swiss-Prot;Acc:Q9FGC7]	2	45068944	45077882	non-TE influenced	2964	10087	1.77	0.2	0.16	1.11	-1.57	1	1	0	0	1	-1	0	0	1	0	0.032	0.285	0	1
