# Supplementary material for: Allele specific expression analysis identifies regulatory variation associated with stress-related genes in the Mexican highland maize landrace Palomero Toluqueño
Source: PeerJ. 2017 Aug 23;5:e3737. doi: 10.7717/peerj.3737 (PMC5572453; doi:10.7717/peerj.3737)
Supplement: Supplemental Information S7 [file peerj-05-3737-s007.xlsx]

## Sheet: Bingo_GO_BP
Supplementary Data 7. GO biological process Bingo enrichment analysis for the 1938 co-expressed gene set.
GO-ID	p-value	corr p-value	log corr p-value	x	n	X	N	Description	Genes in test set
General categories
GO:0071704	4.3615E-7	7.7064E-5	4.11315	772	3796	1220	6663	organic substance metabolic process	GRMZM2G016939|GRMZM2G097706|GRMZM2G153977|GRMZM2G093347|GRMZM2G105644|GRMZM2G092497|GRMZM2G057243|GRMZM2G113267|GRMZM5G866627|GRMZM2G023242|GRMZM5G827266|GRMZM5G850015|GRMZM2G072658|GRMZM2G170291|GRMZM2G128995|GRMZM2G152638|GRMZM2G162672|GRMZM2G162663|GRMZM2G159250|GRMZM5G815009|GRMZM2G004932|GRMZM2G456086|GRMZM2G024104|GRMZM2G045287|GRMZM2G090051|GRMZM2G001421|GRMZM2G177720|GRMZM2G150201|GRMZM2G…
GO:0006091	1.5348E-4	5.9785E-3	2.22341	71	259	1220	6663	generation of precursor metabolites and energy	GRMZM2G077333|GRMZM2G135588|GRMZM2G348873|GRMZM2G073054|GRMZM2G008714|GRMZM2G030606|GRMZM2G086763|GRMZM2G171476|GRMZM2G121494|GRMZM2G064695|GRMZM5G852968|GRMZM2G039930|GRMZM2G074743|GRMZM2G109165|GRMZM2G110277|GRMZM2G013811|GRMZM2G062788|GRMZM2G009871|GRMZM2G122337|GRMZM5G862107|GRMZM2G042502|GRMZM2G148106|GRMZM2G063592|GRMZM5G825759|GRMZM2G136803|GRMZM2G146206|GRMZM2G351977|GRMZM2G102183|GRMZM2G…
GO:0006732	9.8000E-5	4.0928E-3	2.38798	62	216	1220	6663	coenzyme metabolic process	GRMZM2G113476|GRMZM2G008714|GRMZM2G088669|GRMZM2G117198|GRMZM2G171111|GRMZM2G004352|GRMZM2G071714|GRMZM2G099729|GRMZM2G064695|GRMZM5G818186|GRMZM5G852968|GRMZM2G085153|GRMZM2G057243|GRMZM2G128880|GRMZM2G136918|GRMZM2G055458|GRMZM2G033644|GRMZM2G110277|GRMZM2G119249|GRMZM2G062788|GRMZM2G009871|GRMZM5G862107|GRMZM5G850015|GRMZM2G042502|GRMZM5G825759|GRMZM2G146206|GRMZM2G574782|GRMZM2G162672|GRMZM2G…
GO:0044249	7.9688E-5	3.6609E-3	2.43641	369	1724	1220	6663	cellular biosynthetic process	GRMZM2G106061|AC234528.1_FG005|GRMZM2G078985|GRMZM2G073054|GRMZM2G069594|GRMZM2G136712|GRMZM2G088669|GRMZM2G006453|GRMZM2G117198|GRMZM2G097706|GRMZM2G124047|GRMZM2G093347|GRMZM6G274034|GRMZM2G105644|GRMZM2G126900|GRMZM6G548844|GRMZM2G085153|GRMZM2G001327|GRMZM2G068496|GRMZM2G312997|GRMZM2G057243|GRMZM2G016250|GRMZM2G039930|GRMZM2G128880|GRMZM2G031545|GRMZM2G113267|GRMZM2G077662|GRMZM5G866627|GRMZ…
GO:0008152	3.3664E-6	2.9740E-4	3.52666	913	4631	1220	6663	metabolic process	GRMZM2G117878|GRMZM2G084863|GRMZM2G016939|GRMZM2G097706|GRMZM2G153977|GRMZM2G093347|GRMZM2G105644|GRMZM2G092497|GRMZM2G155911|GRMZM2G057243|GRMZM2G131708|GRMZM2G113267|GRMZM5G866627|GRMZM2G023242|GRMZM5G827266|GRMZM5G850015|GRMZM2G072658|GRMZM2G170291|GRMZM2G128995|GRMZM2G152638|GRMZM2G162672|GRMZM2G162663|GRMZM2G159250|GRMZM5G815009|GRMZM2G063949|GRMZM2G004932|GRMZM2G456086|GRMZM2G024104|GRMZM2G…
GO:0009058	3.1500E-5	1.5730E-3	2.80327	393	1832	1220	6663	biosynthetic process	GRMZM2G069594|GRMZM2G097706|GRMZM2G124047|GRMZM2G093347|GRMZM6G274034|GRMZM2G105644|GRMZM2G001327|GRMZM2G068496|GRMZM2G312997|GRMZM2G057243|GRMZM2G039930|GRMZM2G128880|GRMZM2G113267|GRMZM5G866627|GRMZM2G136283|GRMZM2G023242|GRMZM2G084757|GRMZM5G827266|GRMZM5G850015|GRMZM2G128995|GRMZM2G130749|GRMZM2G162672|GRMZM2G162663|GRMZM2G159250|GRMZM2G456086|GRMZM2G024104|GRMZM5G840560|GRMZM2G045287|GRMZM2G…
GO:1901576	2.8982E-5	1.4984E-3	2.82437	380	1763	1220	6663	organic substance biosynthetic process	GRMZM2G106061|AC234528.1_FG005|GRMZM2G078985|GRMZM2G073054|GRMZM2G069594|GRMZM2G136712|GRMZM2G088669|GRMZM2G456626|GRMZM2G006453|GRMZM2G117198|GRMZM2G097706|GRMZM2G124047|GRMZM2G093347|GRMZM6G274034|GRMZM2G064695|GRMZM2G105644|GRMZM2G126900|GRMZM6G548844|GRMZM2G085153|GRMZM2G001327|GRMZM2G068496|GRMZM2G312997|GRMZM2G057243|GRMZM2G016250|GRMZM2G039930|GRMZM2G128880|GRMZM2G031545|GRMZM2G113267|GRMZ…
GO:0044238	2.9356E-5	1.4984E-3	2.82437	716	3563	1220	6663	primary metabolic process	GRMZM2G335638|GRMZM2G069594|GRMZM2G119930|GRMZM2G016939|GRMZM2G023110|GRMZM2G000231|GRMZM2G153977|GRMZM2G124047|GRMZM2G093347|GRMZM6G274034|GRMZM2G105523|GRMZM2G092497|GRMZM2G001327|GRMZM2G068496|GRMZM2G312997|GRMZM2G057243|GRMZM2G013783|AC234160.1_FG003|GRMZM2G039930|GRMZM2G128880|GRMZM2G113267|GRMZM5G866627|GRMZM2G136283|GRMZM2G022279|GRMZM2G023242|GRMZM2G084757|GRMZM5G827266|GRMZM5G850015|GRMZ…
Translation
GO:0044271	1.2310E-5	8.5688E-4	3.06708	242	1048	1220	6663	cellular nitrogen compound biosynthetic process	GRMZM2G106061|GRMZM2G078985|GRMZM2G069594|GRMZM2G006453|GRMZM2G093347|GRMZM6G274034|GRMZM2G105644|GRMZM6G548844|GRMZM2G085153|GRMZM2G001327|GRMZM2G068496|GRMZM2G057243|GRMZM2G016250|GRMZM2G039930|GRMZM2G128880|GRMZM2G031545|GRMZM5G866627|GRMZM2G119249|GRMZM2G136283|GRMZM2G023242|GRMZM2G084757|GRMZM5G827266|GRMZM2G132121|GRMZM2G156673|GRMZM5G850015|GRMZM5G825759|GRMZM2G163081|GRMZM2G162672|GRMZM2G…
GO:0043043	6.1908E-21	7.1101E-18	17.1481	161	442	1220	6663	peptide biosynthetic process	GRMZM2G028883|GRMZM2G106061|GRMZM2G078985|GRMZM2G108643|GRMZM2G069594|GRMZM2G102779|GRMZM2G159554|GRMZM2G083253|GRMZM2G001327|GRMZM2G068496|GRMZM5G890561|GRMZM2G016250|GRMZM2G102891|GRMZM2G146358|GRMZM2G074300|GRMZM6G578655|AC190609.3_FG002|GRMZM2G109165|GRMZM2G031545|GRMZM5G866627|GRMZM2G046065|GRMZM2G116135|GRMZM2G305154|GRMZM2G093050|GRMZM2G084757|GRMZM2G369939|GRMZM5G827266|GRMZM2G132121|GRMZ…
GO:0006412	3.4677E-21	7.1101E-18	17.1481	160	436	1220	6663	translation	GRMZM2G028883|GRMZM2G106061|GRMZM2G078985|GRMZM2G108643|GRMZM2G069594|GRMZM2G102779|GRMZM2G159554|GRMZM2G083253|GRMZM2G001327|GRMZM2G068496|GRMZM5G890561|GRMZM2G016250|GRMZM2G102891|GRMZM2G146358|GRMZM2G074300|GRMZM6G578655|AC190609.3_FG002|GRMZM2G109165|GRMZM2G031545|GRMZM5G866627|GRMZM2G046065|GRMZM2G116135|GRMZM2G305154|GRMZM2G093050|GRMZM2G084757|GRMZM2G369939|GRMZM5G827266|GRMZM2G132121|GRMZ…
GO:0042254	1.8387E-4	6.9853E-3	2.15581	34	102	1220	6663	ribosome biogenesis	GRMZM2G077333|GRMZM2G302233|GRMZM2G136599|GRMZM2G030606|GRMZM2G159237|GRMZM5G802566|GRMZM2G066555|GRMZM2G043500|GRMZM2G130358|GRMZM2G129513|GRMZM2G022625|GRMZM2G114707|GRMZM5G870752|GRMZM2G039930|GRMZM2G109165|GRMZM2G113267|GRMZM2G164558|GRMZM2G013318|GRMZM2G144868|GRMZM2G163988|GRMZM2G092719|GRMZM2G062788|GRMZM5G862107|GRMZM2G122715|AC190623.3_FG001|GRMZM2G178968|GRMZM2G148106|GRMZM2G169160|GRMZ…
GO:0044267	7.6997E-6	5.8954E-4	3.22949	328	1474	1220	6663	cellular protein metabolic process	GRMZM2G328785|GRMZM2G106061|AC215201.3_FG005|GRMZM2G335638|GRMZM2G078985|GRMZM2G069594|GRMZM2G119930|GRMZM2G016939|GRMZM2G023110|GRMZM2G064695|GRMZM2G092497|GRMZM6G548844|GRMZM2G001327|GRMZM2G068496|GRMZM2G057243|GRMZM2G016250|GRMZM2G180430|GRMZM2G031545|GRMZM2G076212|GRMZM5G866627|GRMZM2G027282|GRMZM2G084757|GRMZM5G827266|GRMZM2G132121|GRMZM2G156673|GRMZM2G480607|GRMZM2G101852|GRMZM2G072658|GRMZ…
GO:1901564	1.8657E-10	5.5628E-8	7.25471	515	2291	1220	6663	organonitrogen compound metabolic process	GRMZM2G335638|GRMZM2G069594|GRMZM2G119930|GRMZM2G016939|GRMZM2G023110|GRMZM2G000231|GRMZM2G153977|GRMZM2G124047|GRMZM2G093347|GRMZM6G274034|GRMZM2G105644|GRMZM2G105523|GRMZM2G092497|GRMZM2G001327|GRMZM2G068496|GRMZM2G057243|GRMZM2G039930|GRMZM2G128880|GRMZM5G866627|GRMZM2G136283|GRMZM2G084757|GRMZM5G827266|GRMZM5G850015|GRMZM2G071208|GRMZM2G072658|GRMZM2G176506|GRMZM2G104443|GRMZM2G162672|GRMZM2G…
GO:0043603	1.0438E-18	4.7952E-16	15.3192	168	490	1220	6663	cellular amide metabolic process	GRMZM2G028883|GRMZM2G106061|GRMZM2G078985|GRMZM2G108643|GRMZM2G069594|GRMZM2G102779|GRMZM2G159554|GRMZM6G548844|GRMZM2G083253|GRMZM2G001327|GRMZM2G068496|GRMZM5G890561|GRMZM2G016250|GRMZM2G102891|GRMZM2G146358|GRMZM2G074300|GRMZM6G578655|AC190609.3_FG002|GRMZM2G109165|GRMZM2G031545|GRMZM5G866627|GRMZM2G046065|GRMZM2G136283|GRMZM2G116135|GRMZM2G305154|GRMZM2G093050|GRMZM2G084757|GRMZM2G369939|GRMZ…
GO:0006518	5.2989E-20	3.0429E-17	16.5167	163	458	1220	6663	peptide metabolic process	GRMZM2G028883|GRMZM2G106061|GRMZM2G078985|GRMZM2G108643|GRMZM2G069594|GRMZM2G102779|GRMZM2G159554|GRMZM2G083253|GRMZM2G001327|GRMZM2G068496|GRMZM5G890561|GRMZM2G016250|GRMZM2G102891|GRMZM2G146358|GRMZM2G074300|GRMZM6G578655|AC190609.3_FG002|GRMZM2G109165|GRMZM2G031545|GRMZM5G866627|GRMZM2G046065|GRMZM2G116135|GRMZM2G305154|GRMZM2G093050|GRMZM2G084757|GRMZM2G369939|GRMZM5G827266|GRMZM2G132121|GRMZ…
GO:1901566	7.6803E-15	2.9403E-12	11.5316	253	904	1220	6663	organonitrogen compound biosynthetic process	GRMZM2G106061|AC234528.1_FG005|GRMZM2G078985|GRMZM2G069594|GRMZM2G136712|GRMZM2G124047|GRMZM2G093347|GRMZM6G274034|GRMZM2G105644|GRMZM6G548844|GRMZM2G085153|GRMZM2G001327|GRMZM2G068496|GRMZM2G057243|GRMZM2G016250|GRMZM2G039930|GRMZM2G128880|GRMZM2G031545|GRMZM5G866627|GRMZM2G119249|GRMZM2G136283|GRMZM2G004382|GRMZM2G084757|GRMZM5G827266|GRMZM2G132121|GRMZM2G156673|GRMZM5G850015|GRMZM5G825759|GRMZ…
GO:0043604	3.2514E-20	2.4895E-17	16.6039	164	460	1220	6663	amide biosynthetic process	GRMZM2G028883|GRMZM2G106061|GRMZM2G078985|GRMZM2G108643|GRMZM2G069594|GRMZM2G102779|GRMZM2G159554|GRMZM6G548844|GRMZM2G083253|GRMZM2G001327|GRMZM2G068496|GRMZM5G890561|GRMZM2G016250|GRMZM2G102891|GRMZM2G146358|GRMZM2G074300|GRMZM6G578655|AC190609.3_FG002|GRMZM2G109165|GRMZM2G031545|GRMZM5G866627|GRMZM2G046065|GRMZM2G136283|GRMZM2G116135|GRMZM2G305154|GRMZM2G093050|GRMZM2G084757|GRMZM2G369939|GRMZ…
GO:0019538	1.0145E-6	1.3707E-4	3.86306	377	1694	1220	6663	protein metabolic process	GRMZM2G328785|GRMZM2G106061|AC215201.3_FG005|GRMZM2G335638|GRMZM2G078985|GRMZM2G069594|GRMZM2G119930|GRMZM2G016939|GRMZM2G023110|GRMZM2G000231|GRMZM2G155232|GRMZM2G153977|GRMZM2G124047|GRMZM2G064695|GRMZM2G105523|GRMZM2G092497|GRMZM6G548844|GRMZM2G001327|GRMZM2G068496|GRMZM2G057243|GRMZM2G017460|GRMZM2G016250|GRMZM2G169998|GRMZM2G180430|GRMZM2G039930|GRMZM2G031545|GRMZM2G076212|GRMZM5G866627|GRMZ…
Translation and photosynthesis
GO:0042793	1.8550E-4	6.9853E-3	2.15581	9	14	1220	6663	transcription from plastid promoter	GRMZM2G043500|GRMZM2G007038|GRMZM2G005973|GRMZM2G148106|GRMZM2G169160|GRMZM2G085153|GRMZM2G030606|GRMZM2G162672|GRMZM2G039930
Photosynthesis
GO:0051186	5.8068E-7	9.5274E-5	4.02103	88	295	1220	6663	cofactor metabolic process	GRMZM2G113476|GRMZM2G008714|GRMZM2G088669|GRMZM2G030606|GRMZM5G824336|GRMZM2G117198|GRMZM2G171111|GRMZM2G004352|GRMZM2G105604|GRMZM2G071714|GRMZM2G099729|GRMZM6G274034|GRMZM2G064695|GRMZM2G105644|GRMZM5G818186|GRMZM5G852968|GRMZM2G085153|GRMZM2G057243|GRMZM2G107665|GRMZM2G128880|GRMZM2G136918|GRMZM2G109165|GRMZM2G154093|GRMZM2G113267|GRMZM2G419806|GRMZM2G055458|GRMZM2G004222|GRMZM2G033644|GRMZM2G…
GO:0051644	1.5256E-5	8.9857E-4	3.04645	15	27	1220	6663	plastid localization	GRMZM2G077662|GRMZM2G007038|GRMZM2G005973|GRMZM2G030606|GRMZM5G862107|GRMZM2G017257|GRMZM2G144196|GRMZM2G043500|GRMZM2G148106|GRMZM2G130358|GRMZM2G169160|GRMZM2G449496|GRMZM2G085153|GRMZM2G162672|GRMZM2G039930
GO:0051667	1.5256E-5	8.9857E-4	3.04645	15	27	1220	6663	establishment of plastid localization	GRMZM2G077662|GRMZM2G007038|GRMZM2G005973|GRMZM2G030606|GRMZM5G862107|GRMZM2G017257|GRMZM2G144196|GRMZM2G043500|GRMZM2G148106|GRMZM2G130358|GRMZM2G169160|GRMZM2G449496|GRMZM2G085153|GRMZM2G162672|GRMZM2G039930
GO:0009902	1.5256E-5	8.9857E-4	3.04645	15	27	1220	6663	chloroplast relocation	GRMZM2G077662|GRMZM2G007038|GRMZM2G005973|GRMZM2G030606|GRMZM5G862107|GRMZM2G017257|GRMZM2G144196|GRMZM2G043500|GRMZM2G148106|GRMZM2G130358|GRMZM2G169160|GRMZM2G449496|GRMZM2G085153|GRMZM2G162672|GRMZM2G039930
GO:0015979	1.4281E-5	8.9857E-4	3.04645	45	134	1220	6663	photosynthesis	GRMZM2G097283|GRMZM2G027331|GRMZM2G077333|GRMZM2G005984|GRMZM2G348873|GRMZM2G456086|GRMZM2G030606|GRMZM2G121494|GRMZM2G043500|GRMZM2G059083|GRMZM2G105644|GRMZM2G130358|GRMZM2G129513|GRMZM2G123371|GRMZM2G112728|GRMZM2G039930|GRMZM2G109165|GRMZM2G419806|GRMZM2G164558|GRMZM2G005973|GRMZM2G178460|GRMZM2G329047|GRMZM2G110277|GRMZM2G062788|GRMZM2G121128|GRMZM2G081462|GRMZM2G122337|GRMZM2G431314|GRMZM5G…
GO:0019750	1.5256E-5	8.9857E-4	3.04645	15	27	1220	6663	chloroplast localization	GRMZM2G077662|GRMZM2G007038|GRMZM2G005973|GRMZM2G030606|GRMZM5G862107|GRMZM2G017257|GRMZM2G144196|GRMZM2G043500|GRMZM2G148106|GRMZM2G130358|GRMZM2G169160|GRMZM2G449496|GRMZM2G085153|GRMZM2G162672|GRMZM2G039930
GO:0033013	1.3019E-5	8.7958E-4	3.05572	31	80	1220	6663	tetrapyrrole metabolic process	GRMZM2G030606|GRMZM2G009785|GRMZM2G105604|GRMZM6G274034|GRMZM2G105644|GRMZM2G130358|GRMZM2G085153|GRMZM2G057243|GRMZM2G109165|GRMZM2G154093|GRMZM2G419806|GRMZM2G004222|GRMZM2G116258|GRMZM2G119249|GRMZM2G351990|GRMZM2G163988|GRMZM2G081462|GRMZM2G163749|GRMZM2G323024|GRMZM5G862107|GRMZM2G177412|GRMZM5G861678|GRMZM2G122715|GRMZM5G850015|GRMZM2G041159|GRMZM2G149317|GRMZM2G449496|GRMZM2G120652|GRMZM2G…
GO:0042440	2.2687E-4	8.4052E-3	2.07545	32	95	1220	6663	pigment metabolic process	GRMZM2G113476|GRMZM2G030606|GRMZM2G323754|GRMZM2G105604|GRMZM2G093347|GRMZM2G144196|GRMZM6G274034|GRMZM2G105644|GRMZM2G130358|GRMZM2G085153|GRMZM2G057243|GRMZM2G131907|GRMZM2G109165|GRMZM2G154093|GRMZM2G419806|GRMZM2G004222|GRMZM2G110277|GRMZM2G119249|GRMZM2G351990|GRMZM2G163988|GRMZM2G300348|GRMZM2G081462|GRMZM2G163749|GRMZM2G323024|GRMZM5G862107|GRMZM2G177412|GRMZM2G454952|GRMZM2G149317|GRMZM2G…
GO:0051656	9.1724E-6	6.7965E-4	3.16771	17	32	1220	6663	establishment of organelle localization	GRMZM2G077662|GRMZM2G007038|GRMZM2G005973|GRMZM2G030606|GRMZM5G846811|GRMZM5G862107|GRMZM2G017257|GRMZM2G144196|GRMZM2G043500|GRMZM2G148106|GRMZM2G130358|GRMZM2G169160|GRMZM2G449496|GRMZM2G085153|GRMZM5G803949|GRMZM2G162672|GRMZM2G039930
GO:0051640	1.5356E-4	5.9785E-3	2.22341	17	38	1220	6663	organelle localization	GRMZM2G077662|GRMZM2G007038|GRMZM2G005973|GRMZM2G030606|GRMZM5G846811|GRMZM5G862107|GRMZM2G017257|GRMZM2G144196|GRMZM2G043500|GRMZM2G148106|GRMZM2G130358|GRMZM2G169160|GRMZM2G449496|GRMZM2G085153|GRMZM5G803949|GRMZM2G162672|GRMZM2G039930
GO:0009657	1.9374E-10	5.5628E-8	7.25471	50	114	1220	6663	plastid organization	GRMZM2G077333|GRMZM2G302233|AC215201.3_FG005|GRMZM2G463913|GRMZM2G169914|GRMZM5G809546|GRMZM2G030606|GRMZM2G119773|GRMZM2G027478|GRMZM2G024607|GRMZM5G852968|GRMZM2G058250|GRMZM2G085153|GRMZM2G062470|GRMZM2G022625|GRMZM2G142873|GRMZM2G039930|GRMZM2G113267|GRMZM2G077662|GRMZM2G119249|GRMZM2G012404|GRMZM2G062788|GRMZM5G862107|GRMZM2G137574|GRMZM2G017257|GRMZM2G042027|GRMZM2G038013|GRMZM2G148106|GRMZ…
GO:0009658	1.8075E-8	4.6132E-6	5.336	33	69	1220	6663	chloroplast organization	GRMZM2G302233|AC215201.3_FG005|GRMZM2G159250|GRMZM2G169914|GRMZM2G030606|GRMZM2G119773|GRMZM2G027478|GRMZM5G802566|GRMZM2G144196|GRMZM2G043500|GRMZM5G852968|GRMZM2G130358|GRMZM2G085153|GRMZM2G062470|GRMZM2G022625|GRMZM2G039930|GRMZM2G113267|GRMZM2G077662|GRMZM2G007038|GRMZM2G005973|GRMZM2G119249|GRMZM2G012404|GRMZM2G177970|GRMZM5G862107|GRMZM2G137574|GRMZM2G150791|GRMZM2G017257|GRMZM2G042027|GRMZ…
GO:0006778	9.7302E-5	4.0928E-3	2.38798	28	76	1220	6663	porphyrin-containing compound metabolic process	GRMZM2G030606|GRMZM2G009785|GRMZM2G105604|GRMZM6G274034|GRMZM2G105644|GRMZM2G130358|GRMZM2G085153|GRMZM2G057243|GRMZM2G109165|GRMZM2G154093|GRMZM2G419806|GRMZM2G004222|GRMZM2G119249|GRMZM2G351990|GRMZM2G163988|GRMZM2G081462|GRMZM2G163749|GRMZM2G323024|GRMZM5G862107|GRMZM2G177412|GRMZM2G122715|GRMZM5G850015|GRMZM2G149317|GRMZM2G449496|GRMZM2G120652|GRMZM2G065194|GRMZM2G031761|GRMZM2G162672
GO:0015995	8.9718E-5	3.9631E-3	2.40196	18	40	1220	6663	chlorophyll biosynthetic process	GRMZM2G109165|GRMZM2G419806|GRMZM2G119249|GRMZM2G351990|GRMZM2G163988|GRMZM2G030606|GRMZM2G081462|GRMZM2G323024|GRMZM5G862107|GRMZM2G177412|GRMZM2G105644|GRMZM2G130358|GRMZM2G149317|GRMZM2G449496|GRMZM2G085153|GRMZM2G057243|GRMZM2G031761|GRMZM2G162672
GO:0046148	7.4194E-5	3.4781E-3	2.45866	28	75	1220	6663	pigment biosynthetic process	GRMZM2G113476|GRMZM2G030606|GRMZM2G323754|GRMZM2G105604|GRMZM2G093347|GRMZM2G144196|GRMZM6G274034|GRMZM2G105644|GRMZM2G130358|GRMZM2G085153|GRMZM2G057243|GRMZM2G131907|GRMZM2G109165|GRMZM2G419806|GRMZM2G110277|GRMZM2G119249|GRMZM2G351990|GRMZM2G163988|GRMZM2G300348|GRMZM2G081462|GRMZM2G323024|GRMZM5G862107|GRMZM2G177412|GRMZM2G454952|GRMZM2G149317|GRMZM2G449496|GRMZM2G031761|GRMZM2G162672
GO:0033014	4.8592E-5	2.3254E-3	2.6335	24	59	1220	6663	tetrapyrrole biosynthetic process	GRMZM2G109165|GRMZM2G419806|GRMZM2G004222|GRMZM2G116258|GRMZM2G119249|GRMZM2G351990|GRMZM2G163988|GRMZM2G030606|GRMZM2G081462|GRMZM2G323024|GRMZM5G862107|GRMZM2G177412|GRMZM5G861678|GRMZM2G105604|GRMZM2G041159|GRMZM6G274034|GRMZM2G105644|GRMZM2G130358|GRMZM2G149317|GRMZM2G449496|GRMZM2G085153|GRMZM2G057243|GRMZM2G031761|GRMZM2G162672
GO:0009668	1.3534E-6	1.6362E-4	3.78616	25	53	1220	6663	plastid membrane organization	GRMZM2G077333|GRMZM5G809546|GRMZM2G030606|GRMZM2G024607|GRMZM2G144196|GRMZM2G043500|GRMZM2G130358|GRMZM2G085153|GRMZM2G142873|GRMZM2G161295|GRMZM5G839422|GRMZM2G039930|GRMZM2G077662|GRMZM2G007038|GRMZM2G005973|GRMZM2G119249|GRMZM5G826194|GRMZM2G012404|GRMZM2G177970|GRMZM5G862107|GRMZM2G130085|GRMZM2G148106|GRMZM2G169160|GRMZM2G449496|GRMZM2G162672
GO:0010027	1.3534E-6	1.6362E-4	3.78616	25	53	1220	6663	thylakoid membrane organization	GRMZM2G077333|GRMZM5G809546|GRMZM2G030606|GRMZM2G024607|GRMZM2G144196|GRMZM2G043500|GRMZM2G130358|GRMZM2G085153|GRMZM2G142873|GRMZM2G161295|GRMZM5G839422|GRMZM2G039930|GRMZM2G077662|GRMZM2G007038|GRMZM2G005973|GRMZM2G119249|GRMZM5G826194|GRMZM2G012404|GRMZM2G177970|GRMZM5G862107|GRMZM2G130085|GRMZM2G148106|GRMZM2G169160|GRMZM2G449496|GRMZM2G162672
GO:0015994	2.9180E-5	1.4984E-3	2.82437	25	61	1220	6663	chlorophyll metabolic process	GRMZM2G030606|GRMZM2G009785|GRMZM2G105644|GRMZM2G130358|GRMZM2G085153|GRMZM2G057243|GRMZM2G109165|GRMZM2G154093|GRMZM2G419806|GRMZM2G119249|GRMZM2G351990|GRMZM2G163988|GRMZM2G081462|GRMZM2G163749|GRMZM2G323024|GRMZM5G862107|GRMZM2G177412|GRMZM2G122715|GRMZM5G850015|GRMZM2G149317|GRMZM2G449496|GRMZM2G120652|GRMZM2G065194|GRMZM2G031761|GRMZM2G162672
GO:0051188	7.8156E-7	1.1220E-4	3.95001	50	141	1220	6663	cofactor biosynthetic process	GRMZM2G113476|GRMZM2G030606|GRMZM5G824336|GRMZM2G117198|GRMZM2G105604|GRMZM2G071714|GRMZM2G099729|GRMZM6G274034|GRMZM2G105644|GRMZM2G085153|GRMZM2G057243|GRMZM2G107665|GRMZM2G128880|GRMZM2G109165|GRMZM2G113267|GRMZM2G419806|GRMZM2G055458|GRMZM2G004222|GRMZM2G033644|GRMZM2G119249|GRMZM2G012404|GRMZM5G862107|GRMZM5G850015|GRMZM2G129804|GRMZM2G149317|GRMZM2G162672|GRMZM2G097283|GRMZM2G162663|GRMZM2G…
Non-mevalonate isoprenoid pathway
GO:0032787	9.8440E-6	7.0661E-4	3.15082	97	354	1220	6663	monocarboxylic acid metabolic process	GRMZM2G109056|GRMZM2G108643|GRMZM2G088669|GRMZM2G030606|GRMZM2G133048|GRMZM2G071714|GRMZM2G064695|GRMZM5G852968|GRMZM2G158629|GRMZM2G085153|GRMZM2G312997|GRMZM2G057243|GRMZM2G107665|GRMZM2G129453|GRMZM2G174716|GRMZM2G013783|GRMZM2G109165|GRMZM2G154093|GRMZM2G113267|GRMZM2G077662|GRMZM2G119249|GRMZM2G062788|GRMZM2G136283|GRMZM2G048129|GRMZM2G104847|GRMZM2G104843|GRMZM2G091276|GRMZM2G040095|GRMZM5G…
GO:0046490	3.3637E-8	7.0239E-6	5.15342	31	64	1220	6663	isopentenyl diphosphate metabolic process	GRMZM2G097283|GRMZM5G819807|GRMZM2G463913|GRMZM2G108643|GRMZM2G456086|GRMZM2G088669|GRMZM2G030606|GRMZM2G144196|GRMZM2G130358|GRMZM2G085153|GRMZM2G057243|GRMZM2G174716|GRMZM2G145029|GRMZM2G161295|GRMZM2G109165|GRMZM2G113267|GRMZM2G077662|GRMZM2G004222|GRMZM2G007038|GRMZM2G005973|GRMZM2G119249|GRMZM2G351990|GRMZM2G062788|GRMZM5G862107|GRMZM2G122715|GRMZM2G150791|GRMZM2G153984|GRMZM2G149317|GRMZM2G…
GO:0009240	3.3637E-8	7.0239E-6	5.15342	31	64	1220	6663	isopentenyl diphosphate biosynthetic process	GRMZM2G097283|GRMZM5G819807|GRMZM2G463913|GRMZM2G108643|GRMZM2G456086|GRMZM2G088669|GRMZM2G030606|GRMZM2G144196|GRMZM2G130358|GRMZM2G085153|GRMZM2G057243|GRMZM2G174716|GRMZM2G145029|GRMZM2G161295|GRMZM2G109165|GRMZM2G113267|GRMZM2G077662|GRMZM2G004222|GRMZM2G007038|GRMZM2G005973|GRMZM2G119249|GRMZM2G351990|GRMZM2G062788|GRMZM5G862107|GRMZM2G122715|GRMZM2G150791|GRMZM2G153984|GRMZM2G149317|GRMZM2G…
GO:0044711	1.4252E-4	5.7433E-3	2.24084	191	829	1220	6663	single-organism biosynthetic process	GRMZM2G109056|AC234528.1_FG005|GRMZM2G033799|GRMZM2G143525|GRMZM2G073054|GRMZM2G108643|GRMZM2G136712|GRMZM2G088669|GRMZM2G030606|GRMZM2G133048|GRMZM2G456626|GRMZM5G825110|GRMZM2G117198|GRMZM2G171430|GRMZM2G071714|GRMZM2G097706|GRMZM2G124047|GRMZM2G093347|GRMZM2G320307|GRMZM2G099729|GRMZM6G274034|GRMZM2G064695|GRMZM2G105644|GRMZM5G852968|GRMZM2G126900|GRMZM2G085153|GRMZM2G312997|GRMZM2G057243|GRMZ…
GO:0006629	5.8450E-6	4.6296E-4	3.33446	120	454	1220	6663	lipid metabolic process	GRMZM2G109056|GRMZM2G108643|GRMZM2G145944|GRMZM2G088669|GRMZM2G030606|GRMZM2G133048|GRMZM5G825110|GRMZM2G171430|GRMZM2G071714|GRMZM2G153977|GRMZM5G829946|GRMZM6G274034|GRMZM5G852968|GRMZM2G158629|GRMZM2G085153|GRMZM2G312997|GRMZM2G057243|GRMZM2G129453|GRMZM2G174716|GRMZM2G039536|GRMZM2G145029|GRMZM2G469898|GRMZM2G105362|GRMZM2G109165|GRMZM2G154093|GRMZM2G113267|GRMZM2G077662|GRMZM2G110277|GRMZM2G…
GO:0019637	1.0792E-4	4.4265E-3	2.35394	109	430	1220	6663	organophosphate metabolic process	GRMZM2G143525|GRMZM2G108643|GRMZM2G145944|GRMZM2G088669|GRMZM2G030606|GRMZM2G133048|GRMZM2G456626|GRMZM5G825110|GRMZM2G171430|GRMZM2G064695|GRMZM5G852968|GRMZM2G086882|GRMZM2G084463|GRMZM2G085153|GRMZM2G057243|GRMZM2G174716|GRMZM2G039536|GRMZM2G145029|GRMZM2G105362|GRMZM2G128880|GRMZM2G109165|GRMZM2G113267|GRMZM2G055458|GRMZM2G077662|GRMZM2G110277|GRMZM2G119249|GRMZM2G062788|GRMZM5G866100|GRMZM2G…
GO:0090407	9.6102E-5	4.0928E-3	2.38798	70	251	1220	6663	organophosphate biosynthetic process	GRMZM2G143525|GRMZM2G463913|GRMZM2G015925|GRMZM2G108643|GRMZM2G119852|GRMZM2G088669|GRMZM2G030606|GRMZM2G133048|GRMZM2G456626|GRMZM5G825110|GRMZM2G027478|GRMZM2G171430|GRMZM5G852968|GRMZM2G085153|GRMZM2G057243|GRMZM2G174716|GRMZM2G039536|GRMZM2G145029|GRMZM2G330302|GRMZM2G128880|GRMZM2G109165|GRMZM2G022192|GRMZM2G058923|GRMZM2G113267|GRMZM2G055458|GRMZM2G077662|GRMZM2G004222|GRMZM2G119249|GRMZM2G…
GO:0008299	4.8696E-6	3.9948E-4	3.3985	40	110	1220	6663	isoprenoid biosynthetic process	GRMZM2G097283|GRMZM2G113476|GRMZM5G819807|GRMZM2G463913|GRMZM2G108643|GRMZM2G456086|GRMZM2G088669|GRMZM2G030606|GRMZM2G144196|GRMZM2G473533|GRMZM6G274034|GRMZM2G130358|GRMZM2G085153|GRMZM2G057243|GRMZM2G174716|GRMZM2G145029|GRMZM2G161295|GRMZM2G112728|GRMZM2G109165|GRMZM2G113267|GRMZM2G077662|GRMZM2G004222|GRMZM2G007038|GRMZM2G005973|GRMZM2G110277|GRMZM2G119249|GRMZM2G351990|GRMZM2G062788|GRMZM2G…
GO:0044255	8.9503E-5	3.9631E-3	2.40196	91	345	1220	6663	cellular lipid metabolic process	GRMZM2G113476|GRMZM2G109056|GRMZM2G024482|GRMZM2G463913|GRMZM2G108643|GRMZM2G145944|GRMZM2G088669|GRMZM2G030606|GRMZM2G133048|GRMZM5G825110|GRMZM2G171430|GRMZM2G071714|GRMZM6G274034|GRMZM5G852968|GRMZM2G123159|GRMZM2G158629|GRMZM2G085153|GRMZM2G312997|GRMZM2G057243|GRMZM2G129453|GRMZM2G174716|GRMZM2G039536|GRMZM2G145029|GRMZM2G142873|GRMZM2G164141|GRMZM2G072205|GRMZM2G105362|GRMZM2G109165|GRMZM2G…
GO:0044710	4.1722E-6	3.5495E-4	3.44983	420	1938	1220	6663	single-organism metabolic process	GRMZM2G084863|GRMZM2G097706|GRMZM2G153977|GRMZM2G072529|GRMZM2G124047|GRMZM2G093347|GRMZM6G274034|GRMZM2G105644|GRMZM2G092497|GRMZM2G312997|GRMZM2G057243|GRMZM2G037993|GRMZM2G013783|GRMZM2G039930|GRMZM2G128880|GRMZM2G113267|GRMZM2G136283|GRMZM2G022279|GRMZM5G850015|GRMZM2G071208|GRMZM2G128995|GRMZM2G091276|GRMZM2G152757|GRMZM2G130749|GRMZM2G162672|GRMZM2G162663|GRMZM2G004932|GRMZM2G456086|GRMZM2G…
GO:0019288	1.5642E-7	2.9941E-5	4.52373	29	61	1220	6663	isopentenyl diphosphate biosynthetic process, methylerythritol 4-phosphate pathway	GRMZM2G097283|GRMZM5G819807|GRMZM2G463913|GRMZM2G108643|GRMZM2G456086|GRMZM2G088669|GRMZM2G030606|GRMZM2G144196|GRMZM2G130358|GRMZM2G085153|GRMZM2G057243|GRMZM2G174716|GRMZM2G161295|GRMZM2G109165|GRMZM2G113267|GRMZM2G077662|GRMZM2G004222|GRMZM2G007038|GRMZM2G005973|GRMZM2G119249|GRMZM2G351990|GRMZM2G062788|GRMZM5G862107|GRMZM2G122715|GRMZM2G150791|GRMZM2G153984|GRMZM2G149317|GRMZM2G162672|GRMZM5G…
GO:0006720	3.2217E-6	2.9601E-4	3.52869	42	116	1220	6663	isoprenoid metabolic process	GRMZM2G097283|GRMZM2G113476|GRMZM5G819807|GRMZM2G065928|GRMZM2G463913|GRMZM2G108643|GRMZM2G456086|GRMZM2G088669|GRMZM2G030606|GRMZM2G009785|GRMZM2G144196|GRMZM2G473533|GRMZM6G274034|GRMZM2G130358|GRMZM2G085153|GRMZM2G057243|GRMZM2G174716|GRMZM2G145029|GRMZM2G161295|GRMZM2G112728|GRMZM2G109165|GRMZM2G113267|GRMZM2G077662|GRMZM2G004222|GRMZM2G007038|GRMZM2G005973|GRMZM2G110277|GRMZM2G119249|GRMZM2G…
GO:0008654	3.0536E-6	2.9225E-4	3.53425	41	112	1220	6663	phospholipid biosynthetic process	GRMZM2G097283|GRMZM5G819807|GRMZM2G463913|GRMZM2G414848|GRMZM2G108643|GRMZM2G456086|GRMZM2G088669|GRMZM2G030606|GRMZM2G133048|GRMZM5G825110|GRMZM2G171430|GRMZM2G144196|GRMZM2G130358|GRMZM2G085153|GRMZM2G057243|GRMZM2G174716|GRMZM2G039536|GRMZM2G145029|GRMZM2G161295|GRMZM2G109165|GRMZM2G022192|GRMZM2G113267|GRMZM2G077662|GRMZM2G004222|GRMZM2G007038|GRMZM2G005973|GRMZM2G119249|GRMZM2G351990|GRMZM2G…
GO:0006090	2.4976E-6	2.4943E-4	3.60305	49	142	1220	6663	pyruvate metabolic process	GRMZM2G463913|GRMZM2G108643|GRMZM2G008714|GRMZM2G088669|GRMZM2G030606|GRMZM2G064695|GRMZM5G852968|GRMZM2G085153|GRMZM2G057243|GRMZM2G174716|GRMZM2G109165|GRMZM2G113267|GRMZM2G077662|GRMZM2G004222|GRMZM2G119249|GRMZM2G062788|GRMZM2G009871|GRMZM5G862107|GRMZM2G042502|GRMZM2G149317|GRMZM2G146206|GRMZM2G097457|GRMZM2G162672|GRMZM2G097283|GRMZM2G003883|GRMZM5G819807|GRMZM2G004534|GRMZM2G004932|GRMZM2G…
GO:0019682	2.0216E-6	2.1108E-4	3.67555	39	103	1220	6663	glyceraldehyde-3-phosphate metabolic process	GRMZM2G097283|GRMZM5G819807|GRMZM2G463913|GRMZM2G108643|GRMZM2G456086|GRMZM2G088669|GRMZM2G030606|GRMZM2G130230|GRMZM2G004352|GRMZM2G144196|GRMZM5G818186|GRMZM5G852968|GRMZM2G130358|GRMZM2G085153|GRMZM2G057243|GRMZM2G174716|GRMZM2G161295|GRMZM2G136918|GRMZM2G109165|GRMZM2G113267|GRMZM2G077662|GRMZM2G004222|GRMZM2G007038|GRMZM2G005973|GRMZM2G110277|GRMZM2G119249|GRMZM2G351990|GRMZM2G062788|GRMZM2G…
GO:0006082	1.5228E-6	1.6657E-4	3.7784	171	679	1220	6663	organic acid metabolic process	GRMZM2G109056|GRMZM2G181362|AC234528.1_FG005|GRMZM2G033799|GRMZM2G135588|GRMZM2G108643|GRMZM2G136712|GRMZM2G088669|GRMZM2G030606|GRMZM2G133048|GRMZM2G117198|GRMZM2G071714|GRMZM2G124047|GRMZM2G320307|GRMZM2G064695|GRMZM5G852968|GRMZM2G158629|GRMZM2G126900|GRMZM2G085153|GRMZM2G019926|GRMZM2G124963|GRMZM2G312997|GRMZM2G057243|GRMZM2G107665|GRMZM2G129453|GRMZM2G174716|GRMZM2G013783|GRMZM5G878558|GRMZ…
GO:0043436	1.5228E-6	1.6657E-4	3.7784	171	679	1220	6663	oxoacid metabolic process	GRMZM2G109056|GRMZM2G181362|AC234528.1_FG005|GRMZM2G033799|GRMZM2G135588|GRMZM2G108643|GRMZM2G136712|GRMZM2G088669|GRMZM2G030606|GRMZM2G133048|GRMZM2G117198|GRMZM2G071714|GRMZM2G124047|GRMZM2G320307|GRMZM2G064695|GRMZM5G852968|GRMZM2G158629|GRMZM2G126900|GRMZM2G085153|GRMZM2G019926|GRMZM2G124963|GRMZM2G312997|GRMZM2G057243|GRMZM2G107665|GRMZM2G129453|GRMZM2G174716|GRMZM2G013783|GRMZM5G878558|GRMZ…
GO:0008610	3.2498E-5	1.5882E-3	2.79909	77	274	1220	6663	lipid biosynthetic process	GRMZM2G113476|GRMZM2G109056|GRMZM2G024482|GRMZM2G463913|GRMZM2G108643|GRMZM2G088669|GRMZM2G030606|GRMZM2G133048|GRMZM5G825110|GRMZM2G171430|GRMZM2G071714|GRMZM6G274034|GRMZM2G123159|GRMZM2G085153|GRMZM2G312997|GRMZM2G057243|GRMZM2G129453|GRMZM2G174716|GRMZM2G039536|GRMZM2G145029|GRMZM2G142873|GRMZM2G072205|GRMZM2G109165|GRMZM2G022192|GRMZM2G113267|GRMZM2G077662|GRMZM2G004222|GRMZM2G110277|GRMZM2G…
GO:0006644	2.1872E-5	1.1962E-3	2.9222	45	136	1220	6663	phospholipid metabolic process	GRMZM2G097283|GRMZM5G819807|GRMZM2G463913|GRMZM2G414848|GRMZM2G108643|GRMZM2G145944|GRMZM2G456086|GRMZM2G088669|GRMZM2G030606|GRMZM2G133048|GRMZM5G825110|GRMZM2G171430|GRMZM2G144196|GRMZM2G130358|GRMZM2G085153|GRMZM2G057243|GRMZM2G174716|GRMZM2G039536|GRMZM2G145029|GRMZM2G054559|GRMZM2G161295|GRMZM2G105362|GRMZM2G109165|GRMZM2G022192|GRMZM2G113267|GRMZM2G077662|GRMZM2G004222|GRMZM2G007038|GRMZM2G…
GO:0006081	2.1769E-5	1.1962E-3	2.9222	46	140	1220	6663	cellular aldehyde metabolic process	GRMZM2G097283|GRMZM5G819807|GRMZM2G118800|GRMZM2G463913|GRMZM2G108643|GRMZM2G456086|GRMZM2G088669|GRMZM2G030606|GRMZM2G130230|GRMZM2G004352|GRMZM2G144196|GRMZM2G064695|GRMZM5G818186|GRMZM5G852968|GRMZM2G130358|GRMZM2G085153|GRMZM2G057243|GRMZM2G107665|GRMZM2G174716|GRMZM2G161295|GRMZM2G013783|GRMZM2G136918|GRMZM2G109165|GRMZM2G113267|GRMZM2G077662|GRMZM2G004222|GRMZM2G007038|GRMZM2G005973|GRMZM2G…
GO:0044281	7.3923E-7	1.1220E-4	3.95001	240	1003	1220	6663	small molecule metabolic process	AC234528.1_FG005|GRMZM2G136712|GRMZM2G088669|GRMZM2G456626|GRMZM2G117198|GRMZM2G124047|GRMZM2G093347|GRMZM2G064695|GRMZM2G158629|GRMZM2G126900|GRMZM6G548844|GRMZM2G085153|GRMZM2G124963|GRMZM2G312997|GRMZM2G057243|GRMZM2G013783|GRMZM2G039930|GRMZM2G128880|GRMZM2G113267|GRMZM2G077662|GRMZM2G119249|GRMZM2G136283|GRMZM2G004382|GRMZM5G850015|GRMZM2G071208|GRMZM2G091276|GRMZM5G825759|GRMZM2G168898|GRMZ…
GO:0019752	1.7874E-5	1.0264E-3	2.98868	162	662	1220	6663	carboxylic acid metabolic process	GRMZM2G109056|GRMZM2G181362|AC234528.1_FG005|GRMZM2G033799|GRMZM2G135588|GRMZM2G108643|GRMZM2G136712|GRMZM2G088669|GRMZM2G030606|GRMZM2G133048|GRMZM2G117198|GRMZM2G071714|GRMZM2G124047|GRMZM2G064695|GRMZM5G852968|GRMZM2G158629|GRMZM2G126900|GRMZM2G085153|GRMZM2G019926|GRMZM2G124963|GRMZM2G312997|GRMZM2G057243|GRMZM2G107665|GRMZM2G129453|GRMZM2G174716|GRMZM2G013783|GRMZM2G109165|GRMZM2G154093|GRMZ…
